# Supplementary material for: Dynamic Staffing and Rescheduling in Software Project Management: A Hybrid Approach
Source: PLoS One. 2016 Jun 10;11(6):e0157104. doi: 10.1371/journal.pone.0157104 (PMC4902186; doi:10.1371/journal.pone.0157104)
Supplement: S1 Input — This XML file is the input for the software Sched-SPM. The project is from Boyuan Software Company and consists of 19 tasks and 9 employees. (XML) [file pone.0157104.s001.xml]

<?xml version="1.0" encoding="UTF-8" standalone="yes"?>
<Project xmlns="http://schemas.microsoft.com/project">
	<SaveVersion>14</SaveVersion>
	<Name>p1-139erp.xml</Name>
	<Author>X1</Author>
	<CreationDate>2012-06-19T08:00:00</CreationDate>
	<LastSaved>2016-03-30T09:50:00</LastSaved>
	<ScheduleFromStart>1</ScheduleFromStart>
	<StartDate>2005-01-01T08:00:00</StartDate>
	<FinishDate>2013-07-01T17:00:00</FinishDate>
	<FYStartDate>1</FYStartDate>
	<CriticalSlackLimit>0</CriticalSlackLimit>
	<CurrencyDigits>2</CurrencyDigits>
	<CurrencySymbol>¥</CurrencySymbol>
	<CurrencyCode>CNY</CurrencyCode>
	<CurrencySymbolPosition>0</CurrencySymbolPosition>
	<CalendarUID>11</CalendarUID>
	<DefaultStartTime>08:00:00</DefaultStartTime>
	<DefaultFinishTime>17:00:00</DefaultFinishTime>
	<MinutesPerDay>480</MinutesPerDay>
	<MinutesPerWeek>2400</MinutesPerWeek>
	<DaysPerMonth>20</DaysPerMonth>
	<DefaultTaskType>0</DefaultTaskType>
	<DefaultFixedCostAccrual>3</DefaultFixedCostAccrual>
	<DefaultStandardRate>0</DefaultStandardRate>
	<DefaultOvertimeRate>0</DefaultOvertimeRate>
	<DurationFormat>7</DurationFormat>
	<WorkFormat>2</WorkFormat>
	<EditableActualCosts>0</EditableActualCosts>
	<HonorConstraints>0</HonorConstraints>
	<InsertedProjectsLikeSummary>1</InsertedProjectsLikeSummary>
	<MultipleCriticalPaths>0</MultipleCriticalPaths>
	<NewTasksEffortDriven>0</NewTasksEffortDriven>
	<NewTasksEstimated>1</NewTasksEstimated>
	<SplitsInProgressTasks>1</SplitsInProgressTasks>
	<SpreadActualCost>0</SpreadActualCost>
	<SpreadPercentComplete>0</SpreadPercentComplete>
	<TaskUpdatesResource>1</TaskUpdatesResource>
	<FiscalYearStart>0</FiscalYearStart>
	<WeekStartDay>0</WeekStartDay>
	<MoveCompletedEndsBack>0</MoveCompletedEndsBack>
	<MoveRemainingStartsBack>0</MoveRemainingStartsBack>
	<MoveRemainingStartsForward>0</MoveRemainingStartsForward>
	<MoveCompletedEndsForward>0</MoveCompletedEndsForward>
	<BaselineForEarnedValue>0</BaselineForEarnedValue>
	<AutoAddNewResourcesAndTasks>1</AutoAddNewResourcesAndTasks>
	<CurrentDate>2016-03-30T08:00:00</CurrentDate>
	<MicrosoftProjectServerURL>1</MicrosoftProjectServerURL>
	<Autolink>0</Autolink>
	<NewTaskStartDate>0</NewTaskStartDate>
	<NewTasksAreManual>1</NewTasksAreManual>
	<DefaultTaskEVMethod>0</DefaultTaskEVMethod>
	<ProjectExternallyEdited>0</ProjectExternallyEdited>
	<ExtendedCreationDate>1984-01-01T00:00:00</ExtendedCreationDate>
	<ActualsInSync>0</ActualsInSync>
	<RemoveFileProperties>0</RemoveFileProperties>
	<AdminProject>0</AdminProject>
	<UpdateManuallyScheduledTasksWhenEditingLinks>1</UpdateManuallyScheduledTasksWhenEditingLinks>
	<KeepTaskOnNearestWorkingTimeWhenMadeAutoScheduled>0</KeepTaskOnNearestWorkingTimeWhenMadeAutoScheduled>
	<OutlineCodes/>
	<WBSMasks/>
	<ExtendedAttributes/>
	<Calendars>
		<Calendar>
			<UID>1</UID>
			<Name>Standard</Name>
			<IsBaseCalendar>1</IsBaseCalendar>
			<IsBaselineCalendar>0</IsBaselineCalendar>
			<BaseCalendarUID>-1</BaseCalendarUID>
			<WeekDays>
				<WeekDay>
					<DayType>1</DayType>
					<DayWorking>0</DayWorking>
				</WeekDay>
				<WeekDay>
					<DayType>2</DayType>
					<DayWorking>1</DayWorking>
					<WorkingTimes>
						<WorkingTime>
							<FromTime>08:00:00</FromTime>
							<ToTime>12:00:00</ToTime>
						</WorkingTime>
						<WorkingTime>
							<FromTime>13:00:00</FromTime>
							<ToTime>17:00:00</ToTime>
						</WorkingTime>
					</WorkingTimes>
				</WeekDay>
				<WeekDay>
					<DayType>3</DayType>
					<DayWorking>1</DayWorking>
					<WorkingTimes>
						<WorkingTime>
							<FromTime>08:00:00</FromTime>
							<ToTime>12:00:00</ToTime>
						</WorkingTime>
						<WorkingTime>
							<FromTime>13:00:00</FromTime>
							<ToTime>17:00:00</ToTime>
						</WorkingTime>
					</WorkingTimes>
				</WeekDay>
				<WeekDay>
					<DayType>4</DayType>
					<DayWorking>1</DayWorking>
					<WorkingTimes>
						<WorkingTime>
							<FromTime>08:00:00</FromTime>
							<ToTime>12:00:00</ToTime>
						</WorkingTime>
						<WorkingTime>
							<FromTime>13:00:00</FromTime>
							<ToTime>17:00:00</ToTime>
						</WorkingTime>
					</WorkingTimes>
				</WeekDay>
				<WeekDay>
					<DayType>5</DayType>
					<DayWorking>1</DayWorking>
					<WorkingTimes>
						<WorkingTime>
							<FromTime>08:00:00</FromTime>
							<ToTime>12:00:00</ToTime>
						</WorkingTime>
						<WorkingTime>
							<FromTime>13:00:00</FromTime>
							<ToTime>17:00:00</ToTime>
						</WorkingTime>
					</WorkingTimes>
				</WeekDay>
				<WeekDay>
					<DayType>6</DayType>
					<DayWorking>1</DayWorking>
					<WorkingTimes>
						<WorkingTime>
							<FromTime>08:00:00</FromTime>
							<ToTime>12:00:00</ToTime>
						</WorkingTime>
						<WorkingTime>
							<FromTime>13:00:00</FromTime>
							<ToTime>17:00:00</ToTime>
						</WorkingTime>
					</WorkingTimes>
				</WeekDay>
				<WeekDay>
					<DayType>7</DayType>
					<DayWorking>0</DayWorking>
				</WeekDay>
			</WeekDays>
		</Calendar>
		<Calendar>
			<UID>3</UID>
			<Name>Employee7</Name>
			<IsBaseCalendar>0</IsBaseCalendar>
			<IsBaselineCalendar>0</IsBaselineCalendar>
			<BaseCalendarUID>1</BaseCalendarUID>
		</Calendar>
		<Calendar>
			<UID>4</UID>
			<Name>Employee3</Name>
			<IsBaseCalendar>0</IsBaseCalendar>
			<IsBaselineCalendar>0</IsBaselineCalendar>
			<BaseCalendarUID>1</BaseCalendarUID>
		</Calendar>
		<Calendar>
			<UID>5</UID>
			<Name>Employee5</Name>
			<IsBaseCalendar>0</IsBaseCalendar>
			<IsBaselineCalendar>0</IsBaselineCalendar>
			<BaseCalendarUID>1</BaseCalendarUID>
		</Calendar>
		<Calendar>
			<UID>6</UID>
			<Name>Employee1</Name>
			<IsBaseCalendar>0</IsBaseCalendar>
			<IsBaselineCalendar>0</IsBaselineCalendar>
			<BaseCalendarUID>1</BaseCalendarUID>
		</Calendar>
		<Calendar>
			<UID>7</UID>
			<Name>Employee6</Name>
			<IsBaseCalendar>0</IsBaseCalendar>
			<IsBaselineCalendar>0</IsBaselineCalendar>
			<BaseCalendarUID>1</BaseCalendarUID>
		</Calendar>
		<Calendar>
			<UID>8</UID>
			<Name>Employee9</Name>
			<IsBaseCalendar>0</IsBaseCalendar>
			<IsBaselineCalendar>0</IsBaselineCalendar>
			<BaseCalendarUID>1</BaseCalendarUID>
		</Calendar>
		<Calendar>
			<UID>9</UID>
			<Name>24 Hours</Name>
			<IsBaseCalendar>1</IsBaseCalendar>
			<IsBaselineCalendar>0</IsBaselineCalendar>
			<BaseCalendarUID>-1</BaseCalendarUID>
			<WeekDays>
				<WeekDay>
					<DayType>1</DayType>
					<DayWorking>1</DayWorking>
					<WorkingTimes>
						<WorkingTime>
							<FromTime>00:00:00</FromTime>
							<ToTime>00:00:00</ToTime>
						</WorkingTime>
					</WorkingTimes>
				</WeekDay>
				<WeekDay>
					<DayType>2</DayType>
					<DayWorking>1</DayWorking>
					<WorkingTimes>
						<WorkingTime>
							<FromTime>00:00:00</FromTime>
							<ToTime>00:00:00</ToTime>
						</WorkingTime>
					</WorkingTimes>
				</WeekDay>
				<WeekDay>
					<DayType>3</DayType>
					<DayWorking>1</DayWorking>
					<WorkingTimes>
						<WorkingTime>
							<FromTime>00:00:00</FromTime>
							<ToTime>00:00:00</ToTime>
						</WorkingTime>
					</WorkingTimes>
				</WeekDay>
				<WeekDay>
					<DayType>4</DayType>
					<DayWorking>1</DayWorking>
					<WorkingTimes>
						<WorkingTime>
							<FromTime>00:00:00</FromTime>
							<ToTime>00:00:00</ToTime>
						</WorkingTime>
					</WorkingTimes>
				</WeekDay>
				<WeekDay>
					<DayType>5</DayType>
					<DayWorking>1</DayWorking>
					<WorkingTimes>
						<WorkingTime>
							<FromTime>00:00:00</FromTime>
							<ToTime>00:00:00</ToTime>
						</WorkingTime>
					</WorkingTimes>
				</WeekDay>
				<WeekDay>
					<DayType>6</DayType>
					<DayWorking>1</DayWorking>
					<WorkingTimes>
						<WorkingTime>
							<FromTime>00:00:00</FromTime>
							<ToTime>00:00:00</ToTime>
						</WorkingTime>
					</WorkingTimes>
				</WeekDay>
				<WeekDay>
					<DayType>7</DayType>
					<DayWorking>1</DayWorking>
					<WorkingTimes>
						<WorkingTime>
							<FromTime>00:00:00</FromTime>
							<ToTime>00:00:00</ToTime>
						</WorkingTime>
					</WorkingTimes>
				</WeekDay>
			</WeekDays>
		</Calendar>
		<Calendar>
			<UID>10</UID>
			<Name>1</Name>
			<IsBaseCalendar>1</IsBaseCalendar>
			<IsBaselineCalendar>0</IsBaselineCalendar>
			<BaseCalendarUID>-1</BaseCalendarUID>
			<WeekDays>
				<WeekDay>
					<DayType>1</DayType>
					<DayWorking>0</DayWorking>
				</WeekDay>
				<WeekDay>
					<DayType>2</DayType>
					<DayWorking>1</DayWorking>
					<WorkingTimes>
						<WorkingTime>
							<FromTime>08:00:00</FromTime>
							<ToTime>12:00:00</ToTime>
						</WorkingTime>
						<WorkingTime>
							<FromTime>13:00:00</FromTime>
							<ToTime>17:00:00</ToTime>
						</WorkingTime>
					</WorkingTimes>
				</WeekDay>
				<WeekDay>
					<DayType>3</DayType>
					<DayWorking>1</DayWorking>
					<WorkingTimes>
						<WorkingTime>
							<FromTime>08:00:00</FromTime>
							<ToTime>12:00:00</ToTime>
						</WorkingTime>
						<WorkingTime>
							<FromTime>13:00:00</FromTime>
							<ToTime>17:00:00</ToTime>
						</WorkingTime>
					</WorkingTimes>
				</WeekDay>
				<WeekDay>
					<DayType>4</DayType>
					<DayWorking>1</DayWorking>
					<WorkingTimes>
						<WorkingTime>
							<FromTime>08:00:00</FromTime>
							<ToTime>12:00:00</ToTime>
						</WorkingTime>
						<WorkingTime>
							<FromTime>13:00:00</FromTime>
							<ToTime>17:00:00</ToTime>
						</WorkingTime>
					</WorkingTimes>
				</WeekDay>
				<WeekDay>
					<DayType>5</DayType>
					<DayWorking>1</DayWorking>
					<WorkingTimes>
						<WorkingTime>
							<FromTime>08:00:00</FromTime>
							<ToTime>12:00:00</ToTime>
						</WorkingTime>
						<WorkingTime>
							<FromTime>13:00:00</FromTime>
							<ToTime>17:00:00</ToTime>
						</WorkingTime>
					</WorkingTimes>
				</WeekDay>
				<WeekDay>
					<DayType>6</DayType>
					<DayWorking>1</DayWorking>
					<WorkingTimes>
						<WorkingTime>
							<FromTime>08:00:00</FromTime>
							<ToTime>12:00:00</ToTime>
						</WorkingTime>
						<WorkingTime>
							<FromTime>13:00:00</FromTime>
							<ToTime>17:00:00</ToTime>
						</WorkingTime>
					</WorkingTimes>
				</WeekDay>
				<WeekDay>
					<DayType>7</DayType>
					<DayWorking>0</DayWorking>
				</WeekDay>
			</WeekDays>
		</Calendar>
		<Calendar>
			<UID>11</UID>
			<Name>Copy of Standard</Name>
			<IsBaseCalendar>1</IsBaseCalendar>
			<IsBaselineCalendar>0</IsBaselineCalendar>
			<BaseCalendarUID>-1</BaseCalendarUID>
			<WeekDays>
				<WeekDay>
					<DayType>1</DayType>
					<DayWorking>1</DayWorking>
					<WorkingTimes>
						<WorkingTime>
							<FromTime>08:00:00</FromTime>
							<ToTime>12:00:00</ToTime>
						</WorkingTime>
						<WorkingTime>
							<FromTime>13:00:00</FromTime>
							<ToTime>17:00:00</ToTime>
						</WorkingTime>
					</WorkingTimes>
				</WeekDay>
				<WeekDay>
					<DayType>2</DayType>
					<DayWorking>1</DayWorking>
					<WorkingTimes>
						<WorkingTime>
							<FromTime>08:00:00</FromTime>
							<ToTime>12:00:00</ToTime>
						</WorkingTime>
						<WorkingTime>
							<FromTime>13:00:00</FromTime>
							<ToTime>17:00:00</ToTime>
						</WorkingTime>
					</WorkingTimes>
				</WeekDay>
				<WeekDay>
					<DayType>3</DayType>
					<DayWorking>1</DayWorking>
					<WorkingTimes>
						<WorkingTime>
							<FromTime>08:00:00</FromTime>
							<ToTime>12:00:00</ToTime>
						</WorkingTime>
						<WorkingTime>
							<FromTime>13:00:00</FromTime>
							<ToTime>17:00:00</ToTime>
						</WorkingTime>
					</WorkingTimes>
				</WeekDay>
				<WeekDay>
					<DayType>4</DayType>
					<DayWorking>1</DayWorking>
					<WorkingTimes>
						<WorkingTime>
							<FromTime>08:00:00</FromTime>
							<ToTime>12:00:00</ToTime>
						</WorkingTime>
						<WorkingTime>
							<FromTime>13:00:00</FromTime>
							<ToTime>17:00:00</ToTime>
						</WorkingTime>
					</WorkingTimes>
				</WeekDay>
				<WeekDay>
					<DayType>5</DayType>
					<DayWorking>1</DayWorking>
					<WorkingTimes>
						<WorkingTime>
							<FromTime>08:00:00</FromTime>
							<ToTime>12:00:00</ToTime>
						</WorkingTime>
						<WorkingTime>
							<FromTime>13:00:00</FromTime>
							<ToTime>17:00:00</ToTime>
						</WorkingTime>
					</WorkingTimes>
				</WeekDay>
				<WeekDay>
					<DayType>6</DayType>
					<DayWorking>1</DayWorking>
					<WorkingTimes>
						<WorkingTime>
							<FromTime>08:00:00</FromTime>
							<ToTime>12:00:00</ToTime>
						</WorkingTime>
						<WorkingTime>
							<FromTime>13:00:00</FromTime>
							<ToTime>17:00:00</ToTime>
						</WorkingTime>
					</WorkingTimes>
				</WeekDay>
				<WeekDay>
					<DayType>7</DayType>
					<DayWorking>1</DayWorking>
					<WorkingTimes>
						<WorkingTime>
							<FromTime>08:00:00</FromTime>
							<ToTime>12:00:00</ToTime>
						</WorkingTime>
						<WorkingTime>
							<FromTime>13:00:00</FromTime>
							<ToTime>17:00:00</ToTime>
						</WorkingTime>
					</WorkingTimes>
				</WeekDay>
			</WeekDays>
		</Calendar>
		<Calendar>
			<UID>12</UID>
			<Name>Employee4</Name>
			<IsBaseCalendar>0</IsBaseCalendar>
			<IsBaselineCalendar>0</IsBaselineCalendar>
			<BaseCalendarUID>11</BaseCalendarUID>
		</Calendar>
		<Calendar>
			<UID>13</UID>
			<Name>Employee8</Name>
			<IsBaseCalendar>0</IsBaseCalendar>
			<IsBaselineCalendar>0</IsBaselineCalendar>
			<BaseCalendarUID>11</BaseCalendarUID>
		</Calendar>
		<Calendar>
			<UID>14</UID>
			<Name>Employee2</Name>
			<IsBaseCalendar>0</IsBaseCalendar>
			<IsBaselineCalendar>0</IsBaselineCalendar>
			<BaseCalendarUID>11</BaseCalendarUID>
		</Calendar>
	</Calendars>
	<Tasks>
		<Task>
			<UID>0</UID>
			<ID>0</ID>
			<Active>1</Active>
			<Manual>0</Manual>
			<Type>1</Type>
			<IsNull>0</IsNull>
			<CreateDate>2012-06-19T09:09:00</CreateDate>
			<WBS>0</WBS>
			<OutlineNumber>0</OutlineNumber>
			<OutlineLevel>0</OutlineLevel>
			<Priority>500</Priority>
			<Start>2013-01-01T08:00:00</Start>
			<Finish>2013-07-01T17:00:00</Finish>
			<Duration>PT1456H0M0S</Duration>
			<ManualStart>2013-01-01T08:00:00</ManualStart>
			<ManualFinish>2013-07-01T17:00:00</ManualFinish>
			<ManualDuration>PT1456H0M0S</ManualDuration>
			<DurationFormat>21</DurationFormat>
			<Work>PT1749H5M0S</Work>
			<Stop>2013-01-13T17:00:00</Stop>
			<Resume>2013-01-13T17:00:00</Resume>
			<ResumeValid>0</ResumeValid>
			<EffortDriven>0</EffortDriven>
			<Recurring>0</Recurring>
			<OverAllocated>0</OverAllocated>
			<Estimated>0</Estimated>
			<Milestone>0</Milestone>
			<Summary>1</Summary>
			<DisplayAsSummary>0</DisplayAsSummary>
			<Critical>1</Critical>
			<IsSubproject>0</IsSubproject>
			<IsSubprojectReadOnly>0</IsSubprojectReadOnly>
			<ExternalTask>0</ExternalTask>
			<EarlyStart>2013-01-01T08:00:00</EarlyStart>
			<EarlyFinish>2013-07-01T17:00:00</EarlyFinish>
			<LateStart>2013-01-01T08:00:00</LateStart>
			<LateFinish>2013-07-01T17:00:00</LateFinish>
			<StartVariance>0</StartVariance>
			<FinishVariance>0</FinishVariance>
			<WorkVariance>104945000.00</WorkVariance>
			<FreeSlack>0</FreeSlack>
			<TotalSlack>0</TotalSlack>
			<StartSlack>0</StartSlack>
			<FinishSlack>0</FinishSlack>
			<FixedCost>0</FixedCost>
			<FixedCostAccrual>3</FixedCostAccrual>
			<PercentComplete>50</PercentComplete>
			<PercentWorkComplete>41</PercentWorkComplete>
			<Cost>0</Cost>
			<OvertimeCost>0</OvertimeCost>
			<OvertimeWork>PT0H0M0S</OvertimeWork>
			<ActualStart>2013-01-01T08:00:00</ActualStart>
			<ActualDuration>PT720H50M24S</ActualDuration>
			<ActualCost>0</ActualCost>
			<ActualOvertimeCost>0</ActualOvertimeCost>
			<ActualWork>PT723H5M0S</ActualWork>
			<ActualOvertimeWork>PT0H0M0S</ActualOvertimeWork>
			<RegularWork>PT1749H5M0S</RegularWork>
			<RemainingDuration>PT735H9M36S</RemainingDuration>
			<RemainingCost>0</RemainingCost>
			<RemainingWork>PT1026H0M0S</RemainingWork>
			<RemainingOvertimeCost>0</RemainingOvertimeCost>
			<RemainingOvertimeWork>PT0H0M0S</RemainingOvertimeWork>
			<ACWP>0.00</ACWP>
			<CV>0.00</CV>
			<ConstraintType>0</ConstraintType>
			<CalendarUID>-1</CalendarUID>
			<LevelAssignments>1</LevelAssignments>
			<LevelingCanSplit>1</LevelingCanSplit>
			<LevelingDelay>0</LevelingDelay>
			<LevelingDelayFormat>8</LevelingDelayFormat>
			<IgnoreResourceCalendar>0</IgnoreResourceCalendar>
			<HideBar>0</HideBar>
			<Rollup>0</Rollup>
			<BCWS>0.00</BCWS>
			<BCWP>0.00</BCWP>
			<PhysicalPercentComplete>0</PhysicalPercentComplete>
			<EarnedValueMethod>0</EarnedValueMethod>
			<IsPublished>0</IsPublished>
			<CommitmentType>0</CommitmentType>
		</Task>
		<Task>
			<UID>2</UID>
			<ID>1</ID>
			<Name>1</Name>
			<Active>1</Active>
			<Manual>1</Manual>
			<Type>0</Type>
			<IsNull>0</IsNull>
			<CreateDate>2012-06-19T09:11:00</CreateDate>
			<WBS>1</WBS>
			<OutlineNumber>1</OutlineNumber>
			<OutlineLevel>1</OutlineLevel>
			<Priority>500</Priority>
			<Start>2013-01-01T08:00:00</Start>
			<Finish>2013-01-13T17:00:00</Finish>
			<Duration>PT104H0M0S</Duration>
			<ManualStart>2013-01-01T08:00:00</ManualStart>
			<ManualFinish>2013-01-13T17:00:00</ManualFinish>
			<ManualDuration>PT104H0M0S</ManualDuration>
			<DurationFormat>7</DurationFormat>
			<Work>PT80H0M0S</Work>
			<Stop>2013-01-13T17:00:00</Stop>
			<Resume>2013-01-13T17:00:00</Resume>
			<ResumeValid>0</ResumeValid>
			<EffortDriven>0</EffortDriven>
			<Recurring>0</Recurring>
			<OverAllocated>0</OverAllocated>
			<Estimated>0</Estimated>
			<Milestone>0</Milestone>
			<Summary>0</Summary>
			<DisplayAsSummary>0</DisplayAsSummary>
			<Critical>0</Critical>
			<IsSubproject>0</IsSubproject>
			<IsSubprojectReadOnly>0</IsSubprojectReadOnly>
			<ExternalTask>0</ExternalTask>
			<EarlyStart>2013-01-01T08:00:00</EarlyStart>
			<EarlyFinish>2013-01-13T17:00:00</EarlyFinish>
			<LateStart>2013-01-01T08:00:00</LateStart>
			<LateFinish>2013-01-13T17:00:00</LateFinish>
			<StartVariance>0</StartVariance>
			<FinishVariance>0</FinishVariance>
			<WorkVariance>4800000.00</WorkVariance>
			<FreeSlack>0</FreeSlack>
			<TotalSlack>0</TotalSlack>
			<StartSlack>0</StartSlack>
			<FinishSlack>0</FinishSlack>
			<FixedCost>0</FixedCost>
			<FixedCostAccrual>3</FixedCostAccrual>
			<PercentComplete>100</PercentComplete>
			<PercentWorkComplete>100</PercentWorkComplete>
			<Cost>0</Cost>
			<OvertimeCost>0</OvertimeCost>
			<OvertimeWork>PT0H0M0S</OvertimeWork>
			<ActualStart>2013-01-01T08:00:00</ActualStart>
			<ActualFinish>2013-01-13T17:00:00</ActualFinish>
			<ActualDuration>PT104H0M0S</ActualDuration>
			<ActualCost>0</ActualCost>
			<ActualOvertimeCost>0</ActualOvertimeCost>
			<ActualWork>PT80H0M0S</ActualWork>
			<ActualOvertimeWork>PT0H0M0S</ActualOvertimeWork>
			<RegularWork>PT80H0M0S</RegularWork>
			<RemainingDuration>PT0H0M0S</RemainingDuration>
			<RemainingCost>0</RemainingCost>
			<RemainingWork>PT0H0M0S</RemainingWork>
			<RemainingOvertimeCost>0</RemainingOvertimeCost>
			<RemainingOvertimeWork>PT0H0M0S</RemainingOvertimeWork>
			<ACWP>0.00</ACWP>
			<CV>0.00</CV>
			<ConstraintType>0</ConstraintType>
			<CalendarUID>-1</CalendarUID>
			<LevelAssignments>1</LevelAssignments>
			<LevelingCanSplit>1</LevelingCanSplit>
			<LevelingDelay>0</LevelingDelay>
			<LevelingDelayFormat>8</LevelingDelayFormat>
			<IgnoreResourceCalendar>0</IgnoreResourceCalendar>
			<HideBar>0</HideBar>
			<Rollup>0</Rollup>
			<BCWS>0.00</BCWS>
			<BCWP>0.00</BCWP>
			<PhysicalPercentComplete>0</PhysicalPercentComplete>
			<EarnedValueMethod>0</EarnedValueMethod>
			<IsPublished>1</IsPublished>
			<CommitmentType>0</CommitmentType>
			<TimephasedData>
				<Type>11</Type>
				<UID>2</UID>
				<Start>2007-01-01T08:00:00</Start>
				<Finish>2007-01-02T08:00:00</Finish>
				<Unit>2</Unit>
				<Value>8.34</Value>
			</TimephasedData>
			<TimephasedData>
				<Type>11</Type>
				<UID>2</UID>
				<Start>2007-01-02T08:00:00</Start>
				<Finish>2007-01-03T08:00:00</Finish>
				<Unit>2</Unit>
				<Value>8.34</Value>
			</TimephasedData>
			<TimephasedData>
				<Type>11</Type>
				<UID>2</UID>
				<Start>2007-01-03T08:00:00</Start>
				<Finish>2007-01-04T08:00:00</Finish>
				<Unit>2</Unit>
				<Value>8.34</Value>
			</TimephasedData>
			<TimephasedData>
				<Type>11</Type>
				<UID>2</UID>
				<Start>2007-01-04T08:00:00</Start>
				<Finish>2007-01-05T08:00:00</Finish>
				<Unit>2</Unit>
				<Value>8.34</Value>
			</TimephasedData>
			<TimephasedData>
				<Type>11</Type>
				<UID>2</UID>
				<Start>2007-01-05T08:00:00</Start>
				<Finish>2007-01-06T08:00:00</Finish>
				<Unit>2</Unit>
				<Value>8.34</Value>
			</TimephasedData>
			<TimephasedData>
				<Type>11</Type>
				<UID>2</UID>
				<Start>2007-01-06T08:00:00</Start>
				<Finish>2007-01-07T08:00:00</Finish>
				<Unit>2</Unit>
				<Value>8.34</Value>
			</TimephasedData>
			<TimephasedData>
				<Type>11</Type>
				<UID>2</UID>
				<Start>2007-01-07T08:00:00</Start>
				<Finish>2007-01-08T08:00:00</Finish>
				<Unit>2</Unit>
				<Value>8.34</Value>
			</TimephasedData>
			<TimephasedData>
				<Type>11</Type>
				<UID>2</UID>
				<Start>2007-01-08T08:00:00</Start>
				<Finish>2007-01-09T08:00:00</Finish>
				<Unit>2</Unit>
				<Value>7.94</Value>
			</TimephasedData>
			<TimephasedData>
				<Type>11</Type>
				<UID>2</UID>
				<Start>2007-01-09T08:00:00</Start>
				<Finish>2007-01-10T08:00:00</Finish>
				<Unit>2</Unit>
				<Value>7.69</Value>
			</TimephasedData>
			<TimephasedData>
				<Type>11</Type>
				<UID>2</UID>
				<Start>2007-01-10T08:00:00</Start>
				<Finish>2007-01-11T08:00:00</Finish>
				<Unit>2</Unit>
				<Value>7.69</Value>
			</TimephasedData>
			<TimephasedData>
				<Type>11</Type>
				<UID>2</UID>
				<Start>2007-01-11T08:00:00</Start>
				<Finish>2007-01-12T08:00:00</Finish>
				<Unit>2</Unit>
				<Value>7.69</Value>
			</TimephasedData>
			<TimephasedData>
				<Type>11</Type>
				<UID>2</UID>
				<Start>2007-01-12T08:00:00</Start>
				<Finish>2007-01-13T08:00:00</Finish>
				<Unit>2</Unit>
				<Value>7.69</Value>
			</TimephasedData>
			<TimephasedData>
				<Type>11</Type>
				<UID>2</UID>
				<Start>2007-01-13T08:00:00</Start>
				<Finish>2007-01-13T17:00:00</Finish>
				<Unit>2</Unit>
				<Value>7.69</Value>
			</TimephasedData>
		</Task>
		<Task>
			<UID>3</UID>
			<ID>2</ID>
			<Name>2</Name>
			<Active>1</Active>
			<Manual>1</Manual>
			<Type>0</Type>
			<IsNull>0</IsNull>
			<CreateDate>2012-06-19T09:11:00</CreateDate>
			<WBS>2</WBS>
			<OutlineNumber>2</OutlineNumber>
			<OutlineLevel>1</OutlineLevel>
			<Priority>500</Priority>
			<Start>2013-01-14T08:00:00</Start>
			<Finish>2013-02-03T17:00:00</Finish>
			<Duration>PT168H0M0S</Duration>
			<ManualStart>2013-01-14T08:00:00</ManualStart>
			<ManualFinish>2013-02-03T17:00:00</ManualFinish>
			<ManualDuration>PT168H0M0S</ManualDuration>
			<DurationFormat>7</DurationFormat>
			<Work>PT64H0M0S</Work>
			<Stop>2013-02-03T17:00:00</Stop>
			<Resume>2013-02-03T17:00:00</Resume>
			<ResumeValid>0</ResumeValid>
			<EffortDriven>0</EffortDriven>
			<Recurring>0</Recurring>
			<OverAllocated>0</OverAllocated>
			<Estimated>0</Estimated>
			<Milestone>0</Milestone>
			<Summary>0</Summary>
			<DisplayAsSummary>0</DisplayAsSummary>
			<Critical>0</Critical>
			<IsSubproject>0</IsSubproject>
			<IsSubprojectReadOnly>0</IsSubprojectReadOnly>
			<ExternalTask>0</ExternalTask>
			<EarlyStart>2013-01-14T08:00:00</EarlyStart>
			<EarlyFinish>2013-02-03T17:00:00</EarlyFinish>
			<LateStart>2013-01-14T08:00:00</LateStart>
			<LateFinish>2013-02-03T17:00:00</LateFinish>
			<StartVariance>0</StartVariance>
			<FinishVariance>0</FinishVariance>
			<WorkVariance>3840000.00</WorkVariance>
			<FreeSlack>0</FreeSlack>
			<TotalSlack>0</TotalSlack>
			<StartSlack>0</StartSlack>
			<FinishSlack>0</FinishSlack>
			<FixedCost>0</FixedCost>
			<FixedCostAccrual>3</FixedCostAccrual>
			<PercentComplete>100</PercentComplete>
			<PercentWorkComplete>100</PercentWorkComplete>
			<Cost>0</Cost>
			<OvertimeCost>0</OvertimeCost>
			<OvertimeWork>PT0H0M0S</OvertimeWork>
			<ActualStart>2013-01-14T08:00:00</ActualStart>
			<ActualFinish>2013-02-03T17:00:00</ActualFinish>
			<ActualDuration>PT168H0M0S</ActualDuration>
			<ActualCost>0</ActualCost>
			<ActualOvertimeCost>0</ActualOvertimeCost>
			<ActualWork>PT64H0M0S</ActualWork>
			<ActualOvertimeWork>PT0H0M0S</ActualOvertimeWork>
			<RegularWork>PT64H0M0S</RegularWork>
			<RemainingDuration>PT0H0M0S</RemainingDuration>
			<RemainingCost>0</RemainingCost>
			<RemainingWork>PT0H0M0S</RemainingWork>
			<RemainingOvertimeCost>0</RemainingOvertimeCost>
			<RemainingOvertimeWork>PT0H0M0S</RemainingOvertimeWork>
			<ACWP>0.00</ACWP>
			<CV>0.00</CV>
			<ConstraintType>0</ConstraintType>
			<CalendarUID>-1</CalendarUID>
			<LevelAssignments>1</LevelAssignments>
			<LevelingCanSplit>1</LevelingCanSplit>
			<LevelingDelay>0</LevelingDelay>
			<LevelingDelayFormat>8</LevelingDelayFormat>
			<IgnoreResourceCalendar>0</IgnoreResourceCalendar>
			<HideBar>0</HideBar>
			<Rollup>0</Rollup>
			<BCWS>0.00</BCWS>
			<BCWP>0.00</BCWP>
			<PhysicalPercentComplete>0</PhysicalPercentComplete>
			<EarnedValueMethod>0</EarnedValueMethod>
			<PredecessorLink>
				<PredecessorUID>2</PredecessorUID>
				<Type>1</Type>
				<CrossProject>0</CrossProject>
				<LinkLag>0</LinkLag>
				<LagFormat>7</LagFormat>
			</PredecessorLink>
			<IsPublished>1</IsPublished>
			<CommitmentType>0</CommitmentType>
			<TimephasedData>
				<Type>11</Type>
				<UID>3</UID>
				<Start>2007-01-14T08:00:00</Start>
				<Finish>2007-01-15T08:00:00</Finish>
				<Unit>2</Unit>
				<Value>4.96</Value>
			</TimephasedData>
			<TimephasedData>
				<Type>11</Type>
				<UID>3</UID>
				<Start>2007-01-15T08:00:00</Start>
				<Finish>2007-01-16T08:00:00</Finish>
				<Unit>2</Unit>
				<Value>4.96</Value>
			</TimephasedData>
			<TimephasedData>
				<Type>11</Type>
				<UID>3</UID>
				<Start>2007-01-16T08:00:00</Start>
				<Finish>2007-01-17T08:00:00</Finish>
				<Unit>2</Unit>
				<Value>4.96</Value>
			</TimephasedData>
			<TimephasedData>
				<Type>11</Type>
				<UID>3</UID>
				<Start>2007-01-17T08:00:00</Start>
				<Finish>2007-01-18T08:00:00</Finish>
				<Unit>2</Unit>
				<Value>4.96</Value>
			</TimephasedData>
			<TimephasedData>
				<Type>11</Type>
				<UID>3</UID>
				<Start>2007-01-18T08:00:00</Start>
				<Finish>2007-01-19T08:00:00</Finish>
				<Unit>2</Unit>
				<Value>4.96</Value>
			</TimephasedData>
			<TimephasedData>
				<Type>11</Type>
				<UID>3</UID>
				<Start>2007-01-19T08:00:00</Start>
				<Finish>2007-01-20T08:00:00</Finish>
				<Unit>2</Unit>
				<Value>4.96</Value>
			</TimephasedData>
			<TimephasedData>
				<Type>11</Type>
				<UID>3</UID>
				<Start>2007-01-20T08:00:00</Start>
				<Finish>2007-01-21T08:00:00</Finish>
				<Unit>2</Unit>
				<Value>4.96</Value>
			</TimephasedData>
			<TimephasedData>
				<Type>11</Type>
				<UID>3</UID>
				<Start>2007-01-21T08:00:00</Start>
				<Finish>2007-01-22T08:00:00</Finish>
				<Unit>2</Unit>
				<Value>4.96</Value>
			</TimephasedData>
			<TimephasedData>
				<Type>11</Type>
				<UID>3</UID>
				<Start>2007-01-22T08:00:00</Start>
				<Finish>2007-01-23T08:00:00</Finish>
				<Unit>2</Unit>
				<Value>4.96</Value>
			</TimephasedData>
			<TimephasedData>
				<Type>11</Type>
				<UID>3</UID>
				<Start>2007-01-23T08:00:00</Start>
				<Finish>2007-01-24T08:00:00</Finish>
				<Unit>2</Unit>
				<Value>4.96</Value>
			</TimephasedData>
			<TimephasedData>
				<Type>11</Type>
				<UID>3</UID>
				<Start>2007-01-24T08:00:00</Start>
				<Finish>2007-01-25T08:00:00</Finish>
				<Unit>2</Unit>
				<Value>4.96</Value>
			</TimephasedData>
			<TimephasedData>
				<Type>11</Type>
				<UID>3</UID>
				<Start>2007-01-25T08:00:00</Start>
				<Finish>2007-01-26T08:00:00</Finish>
				<Unit>2</Unit>
				<Value>4.96</Value>
			</TimephasedData>
			<TimephasedData>
				<Type>11</Type>
				<UID>3</UID>
				<Start>2007-01-26T08:00:00</Start>
				<Finish>2007-01-27T08:00:00</Finish>
				<Unit>2</Unit>
				<Value>4.96</Value>
			</TimephasedData>
			<TimephasedData>
				<Type>11</Type>
				<UID>3</UID>
				<Start>2007-01-27T08:00:00</Start>
				<Finish>2007-01-28T08:00:00</Finish>
				<Unit>2</Unit>
				<Value>4.96</Value>
			</TimephasedData>
			<TimephasedData>
				<Type>11</Type>
				<UID>3</UID>
				<Start>2007-01-28T08:00:00</Start>
				<Finish>2007-01-29T08:00:00</Finish>
				<Unit>2</Unit>
				<Value>4.96</Value>
			</TimephasedData>
			<TimephasedData>
				<Type>11</Type>
				<UID>3</UID>
				<Start>2007-01-29T08:00:00</Start>
				<Finish>2007-01-30T08:00:00</Finish>
				<Unit>2</Unit>
				<Value>4.83</Value>
			</TimephasedData>
			<TimephasedData>
				<Type>11</Type>
				<UID>3</UID>
				<Start>2007-01-30T08:00:00</Start>
				<Finish>2007-01-31T08:00:00</Finish>
				<Unit>2</Unit>
				<Value>4.76</Value>
			</TimephasedData>
			<TimephasedData>
				<Type>11</Type>
				<UID>3</UID>
				<Start>2007-01-31T08:00:00</Start>
				<Finish>2007-02-01T08:00:00</Finish>
				<Unit>2</Unit>
				<Value>4.76</Value>
			</TimephasedData>
			<TimephasedData>
				<Type>11</Type>
				<UID>3</UID>
				<Start>2007-02-01T08:00:00</Start>
				<Finish>2007-02-02T08:00:00</Finish>
				<Unit>2</Unit>
				<Value>4.76</Value>
			</TimephasedData>
			<TimephasedData>
				<Type>11</Type>
				<UID>3</UID>
				<Start>2007-02-02T08:00:00</Start>
				<Finish>2007-02-03T08:00:00</Finish>
				<Unit>2</Unit>
				<Value>4.76</Value>
			</TimephasedData>
			<TimephasedData>
				<Type>11</Type>
				<UID>3</UID>
				<Start>2007-02-03T08:00:00</Start>
				<Finish>2007-02-03T17:00:00</Finish>
				<Unit>2</Unit>
				<Value>4.76</Value>
			</TimephasedData>
		</Task>
		<Task>
			<UID>4</UID>
			<ID>3</ID>
			<Name>3</Name>
			<Active>1</Active>
			<Manual>1</Manual>
			<Type>0</Type>
			<IsNull>0</IsNull>
			<CreateDate>2012-06-19T09:11:00</CreateDate>
			<WBS>3</WBS>
			<OutlineNumber>3</OutlineNumber>
			<OutlineLevel>1</OutlineLevel>
			<Priority>500</Priority>
			<Start>2013-02-04T08:00:00</Start>
			<Finish>2013-02-27T17:00:00</Finish>
			<Duration>PT192H0M0S</Duration>
			<ManualStart>2013-02-04T08:00:00</ManualStart>
			<ManualFinish>2013-02-27T17:00:00</ManualFinish>
			<ManualDuration>PT192H0M0S</ManualDuration>
			<DurationFormat>7</DurationFormat>
			<Work>PT144H0M0S</Work>
			<Stop>2013-02-27T17:00:00</Stop>
			<Resume>2013-02-27T17:00:00</Resume>
			<ResumeValid>0</ResumeValid>
			<EffortDriven>0</EffortDriven>
			<Recurring>0</Recurring>
			<OverAllocated>0</OverAllocated>
			<Estimated>0</Estimated>
			<Milestone>0</Milestone>
			<Summary>0</Summary>
			<DisplayAsSummary>0</DisplayAsSummary>
			<Critical>0</Critical>
			<IsSubproject>0</IsSubproject>
			<IsSubprojectReadOnly>0</IsSubprojectReadOnly>
			<ExternalTask>0</ExternalTask>
			<EarlyStart>2013-02-04T08:00:00</EarlyStart>
			<EarlyFinish>2013-02-27T17:00:00</EarlyFinish>
			<LateStart>2013-02-04T08:00:00</LateStart>
			<LateFinish>2013-02-27T17:00:00</LateFinish>
			<StartVariance>0</StartVariance>
			<FinishVariance>0</FinishVariance>
			<WorkVariance>8640000.00</WorkVariance>
			<FreeSlack>0</FreeSlack>
			<TotalSlack>0</TotalSlack>
			<StartSlack>0</StartSlack>
			<FinishSlack>0</FinishSlack>
			<FixedCost>0</FixedCost>
			<FixedCostAccrual>3</FixedCostAccrual>
			<PercentComplete>100</PercentComplete>
			<PercentWorkComplete>100</PercentWorkComplete>
			<Cost>0</Cost>
			<OvertimeCost>0</OvertimeCost>
			<OvertimeWork>PT0H0M0S</OvertimeWork>
			<ActualStart>2013-02-04T08:00:00</ActualStart>
			<ActualFinish>2013-02-27T17:00:00</ActualFinish>
			<ActualDuration>PT192H0M0S</ActualDuration>
			<ActualCost>0</ActualCost>
			<ActualOvertimeCost>0</ActualOvertimeCost>
			<ActualWork>PT144H0M0S</ActualWork>
			<ActualOvertimeWork>PT0H0M0S</ActualOvertimeWork>
			<RegularWork>PT144H0M0S</RegularWork>
			<RemainingDuration>PT0H0M0S</RemainingDuration>
			<RemainingCost>0</RemainingCost>
			<RemainingWork>PT0H0M0S</RemainingWork>
			<RemainingOvertimeCost>0</RemainingOvertimeCost>
			<RemainingOvertimeWork>PT0H0M0S</RemainingOvertimeWork>
			<ACWP>0.00</ACWP>
			<CV>0.00</CV>
			<ConstraintType>0</ConstraintType>
			<CalendarUID>-1</CalendarUID>
			<LevelAssignments>1</LevelAssignments>
			<LevelingCanSplit>1</LevelingCanSplit>
			<LevelingDelay>0</LevelingDelay>
			<LevelingDelayFormat>8</LevelingDelayFormat>
			<IgnoreResourceCalendar>0</IgnoreResourceCalendar>
			<HideBar>0</HideBar>
			<Rollup>0</Rollup>
			<BCWS>0.00</BCWS>
			<BCWP>0.00</BCWP>
			<PhysicalPercentComplete>0</PhysicalPercentComplete>
			<EarnedValueMethod>0</EarnedValueMethod>
			<PredecessorLink>
				<PredecessorUID>2</PredecessorUID>
				<Type>1</Type>
				<CrossProject>0</CrossProject>
				<LinkLag>0</LinkLag>
				<LagFormat>7</LagFormat>
			</PredecessorLink>
			<IsPublished>1</IsPublished>
			<CommitmentType>0</CommitmentType>
			<TimephasedData>
				<Type>11</Type>
				<UID>4</UID>
				<Start>2005-01-30T08:00:00</Start>
				<Finish>2005-01-31T08:00:00</Finish>
				<Unit>2</Unit>
				<Value>4.28</Value>
			</TimephasedData>
			<TimephasedData>
				<Type>11</Type>
				<UID>4</UID>
				<Start>2005-01-31T08:00:00</Start>
				<Finish>2005-02-01T08:00:00</Finish>
				<Unit>2</Unit>
				<Value>4.28</Value>
			</TimephasedData>
			<TimephasedData>
				<Type>11</Type>
				<UID>4</UID>
				<Start>2005-02-01T08:00:00</Start>
				<Finish>2005-02-02T08:00:00</Finish>
				<Unit>2</Unit>
				<Value>4.28</Value>
			</TimephasedData>
			<TimephasedData>
				<Type>11</Type>
				<UID>4</UID>
				<Start>2005-02-02T08:00:00</Start>
				<Finish>2005-02-03T08:00:00</Finish>
				<Unit>2</Unit>
				<Value>4.28</Value>
			</TimephasedData>
			<TimephasedData>
				<Type>11</Type>
				<UID>4</UID>
				<Start>2005-02-03T08:00:00</Start>
				<Finish>2005-02-04T08:00:00</Finish>
				<Unit>2</Unit>
				<Value>4.28</Value>
			</TimephasedData>
			<TimephasedData>
				<Type>11</Type>
				<UID>4</UID>
				<Start>2005-02-04T08:00:00</Start>
				<Finish>2005-02-05T08:00:00</Finish>
				<Unit>2</Unit>
				<Value>4.28</Value>
			</TimephasedData>
			<TimephasedData>
				<Type>11</Type>
				<UID>4</UID>
				<Start>2005-02-05T08:00:00</Start>
				<Finish>2005-02-06T08:00:00</Finish>
				<Unit>2</Unit>
				<Value>4.28</Value>
			</TimephasedData>
			<TimephasedData>
				<Type>11</Type>
				<UID>4</UID>
				<Start>2005-02-06T08:00:00</Start>
				<Finish>2005-02-07T08:00:00</Finish>
				<Unit>2</Unit>
				<Value>4.28</Value>
			</TimephasedData>
			<TimephasedData>
				<Type>11</Type>
				<UID>4</UID>
				<Start>2005-02-07T08:00:00</Start>
				<Finish>2005-02-08T08:00:00</Finish>
				<Unit>2</Unit>
				<Value>4.28</Value>
			</TimephasedData>
			<TimephasedData>
				<Type>11</Type>
				<UID>4</UID>
				<Start>2005-02-08T08:00:00</Start>
				<Finish>2005-02-09T08:00:00</Finish>
				<Unit>2</Unit>
				<Value>4.28</Value>
			</TimephasedData>
			<TimephasedData>
				<Type>11</Type>
				<UID>4</UID>
				<Start>2005-02-09T08:00:00</Start>
				<Finish>2005-02-10T08:00:00</Finish>
				<Unit>2</Unit>
				<Value>4.28</Value>
			</TimephasedData>
			<TimephasedData>
				<Type>11</Type>
				<UID>4</UID>
				<Start>2005-02-10T08:00:00</Start>
				<Finish>2005-02-11T08:00:00</Finish>
				<Unit>2</Unit>
				<Value>4.28</Value>
			</TimephasedData>
			<TimephasedData>
				<Type>11</Type>
				<UID>4</UID>
				<Start>2005-02-11T08:00:00</Start>
				<Finish>2005-02-12T08:00:00</Finish>
				<Unit>2</Unit>
				<Value>4.28</Value>
			</TimephasedData>
			<TimephasedData>
				<Type>11</Type>
				<UID>4</UID>
				<Start>2005-02-12T08:00:00</Start>
				<Finish>2005-02-13T08:00:00</Finish>
				<Unit>2</Unit>
				<Value>4.28</Value>
			</TimephasedData>
			<TimephasedData>
				<Type>11</Type>
				<UID>4</UID>
				<Start>2005-02-13T08:00:00</Start>
				<Finish>2005-02-14T08:00:00</Finish>
				<Unit>2</Unit>
				<Value>4.28</Value>
			</TimephasedData>
			<TimephasedData>
				<Type>11</Type>
				<UID>4</UID>
				<Start>2005-02-14T08:00:00</Start>
				<Finish>2005-02-15T08:00:00</Finish>
				<Unit>2</Unit>
				<Value>4.28</Value>
			</TimephasedData>
			<TimephasedData>
				<Type>11</Type>
				<UID>4</UID>
				<Start>2005-02-15T08:00:00</Start>
				<Finish>2005-02-16T08:00:00</Finish>
				<Unit>2</Unit>
				<Value>4.28</Value>
			</TimephasedData>
			<TimephasedData>
				<Type>11</Type>
				<UID>4</UID>
				<Start>2005-02-16T08:00:00</Start>
				<Finish>2005-02-17T08:00:00</Finish>
				<Unit>2</Unit>
				<Value>4.28</Value>
			</TimephasedData>
			<TimephasedData>
				<Type>11</Type>
				<UID>4</UID>
				<Start>2005-02-17T08:00:00</Start>
				<Finish>2005-02-18T08:00:00</Finish>
				<Unit>2</Unit>
				<Value>4.28</Value>
			</TimephasedData>
			<TimephasedData>
				<Type>11</Type>
				<UID>4</UID>
				<Start>2005-02-18T08:00:00</Start>
				<Finish>2005-02-19T08:00:00</Finish>
				<Unit>2</Unit>
				<Value>4.28</Value>
			</TimephasedData>
			<TimephasedData>
				<Type>11</Type>
				<UID>4</UID>
				<Start>2005-02-19T08:00:00</Start>
				<Finish>2005-02-20T08:00:00</Finish>
				<Unit>2</Unit>
				<Value>4.28</Value>
			</TimephasedData>
			<TimephasedData>
				<Type>11</Type>
				<UID>4</UID>
				<Start>2005-02-20T08:00:00</Start>
				<Finish>2005-02-21T08:00:00</Finish>
				<Unit>2</Unit>
				<Value>4.28</Value>
			</TimephasedData>
			<TimephasedData>
				<Type>11</Type>
				<UID>4</UID>
				<Start>2005-02-21T08:00:00</Start>
				<Finish>2005-02-22T08:00:00</Finish>
				<Unit>2</Unit>
				<Value>4.28</Value>
			</TimephasedData>
			<TimephasedData>
				<Type>11</Type>
				<UID>4</UID>
				<Start>2005-02-22T08:00:00</Start>
				<Finish>2005-02-22T17:00:00</Finish>
				<Unit>2</Unit>
				<Value>4.17</Value>
			</TimephasedData>
		</Task>
		<Task>
			<UID>5</UID>
			<ID>4</ID>
			<Name>4</Name>
			<Active>1</Active>
			<Manual>0</Manual>
			<Type>0</Type>
			<IsNull>0</IsNull>
			<CreateDate>2012-06-19T09:11:00</CreateDate>
			<WBS>4</WBS>
			<OutlineNumber>4</OutlineNumber>
			<OutlineLevel>1</OutlineLevel>
			<Priority>500</Priority>
			<Start>2013-01-14T08:00:00</Start>
			<Finish>2013-02-07T17:00:00</Finish>
			<Duration>PT152H0M0S</Duration>
			<ManualStart>2013-01-14T08:00:00</ManualStart>
			<ManualFinish>2013-02-07T17:00:00</ManualFinish>
			<ManualDuration>PT152H0M0S</ManualDuration>
			<DurationFormat>7</DurationFormat>
			<Work>PT35H5M0S</Work>
			<Stop>2013-02-07T17:00:00</Stop>
			<Resume>2013-02-07T17:00:00</Resume>
			<ResumeValid>0</ResumeValid>
			<EffortDriven>0</EffortDriven>
			<Recurring>0</Recurring>
			<OverAllocated>0</OverAllocated>
			<Estimated>0</Estimated>
			<Milestone>0</Milestone>
			<Summary>0</Summary>
			<DisplayAsSummary>0</DisplayAsSummary>
			<Critical>0</Critical>
			<IsSubproject>0</IsSubproject>
			<IsSubprojectReadOnly>0</IsSubprojectReadOnly>
			<ExternalTask>0</ExternalTask>
			<EarlyStart>2013-01-14T08:00:00</EarlyStart>
			<EarlyFinish>2013-02-07T17:00:00</EarlyFinish>
			<LateStart>2013-01-14T08:00:00</LateStart>
			<LateFinish>2013-02-07T17:00:00</LateFinish>
			<StartVariance>0</StartVariance>
			<FinishVariance>0</FinishVariance>
			<WorkVariance>2105000.00</WorkVariance>
			<FreeSlack>0</FreeSlack>
			<TotalSlack>0</TotalSlack>
			<StartSlack>0</StartSlack>
			<FinishSlack>0</FinishSlack>
			<FixedCost>0</FixedCost>
			<FixedCostAccrual>3</FixedCostAccrual>
			<PercentComplete>100</PercentComplete>
			<PercentWorkComplete>100</PercentWorkComplete>
			<Cost>0</Cost>
			<OvertimeCost>0</OvertimeCost>
			<OvertimeWork>PT0H0M0S</OvertimeWork>
			<ActualStart>2013-01-14T08:00:00</ActualStart>
			<ActualFinish>2013-02-07T17:00:00</ActualFinish>
			<ActualDuration>PT152H0M0S</ActualDuration>
			<ActualCost>0</ActualCost>
			<ActualOvertimeCost>0</ActualOvertimeCost>
			<ActualWork>PT35H5M0S</ActualWork>
			<ActualOvertimeWork>PT0H0M0S</ActualOvertimeWork>
			<RegularWork>PT35H5M0S</RegularWork>
			<RemainingDuration>PT0H0M0S</RemainingDuration>
			<RemainingCost>0</RemainingCost>
			<RemainingWork>PT0H0M0S</RemainingWork>
			<RemainingOvertimeCost>0</RemainingOvertimeCost>
			<RemainingOvertimeWork>PT0H0M0S</RemainingOvertimeWork>
			<ACWP>0.00</ACWP>
			<CV>0.00</CV>
			<ConstraintType>0</ConstraintType>
			<CalendarUID>-1</CalendarUID>
			<LevelAssignments>1</LevelAssignments>
			<LevelingCanSplit>1</LevelingCanSplit>
			<LevelingDelay>0</LevelingDelay>
			<LevelingDelayFormat>8</LevelingDelayFormat>
			<IgnoreResourceCalendar>0</IgnoreResourceCalendar>
			<HideBar>0</HideBar>
			<Rollup>0</Rollup>
			<BCWS>0.00</BCWS>
			<BCWP>0.00</BCWP>
			<PhysicalPercentComplete>0</PhysicalPercentComplete>
			<EarnedValueMethod>0</EarnedValueMethod>
			<PredecessorLink>
				<PredecessorUID>2</PredecessorUID>
				<Type>1</Type>
				<CrossProject>0</CrossProject>
				<LinkLag>0</LinkLag>
				<LagFormat>7</LagFormat>
			</PredecessorLink>
			<IsPublished>1</IsPublished>
			<CommitmentType>0</CommitmentType>
			<TimephasedData>
				<Type>11</Type>
				<UID>5</UID>
				<Start>2013-01-14T08:00:00</Start>
				<Finish>2014-01-14T08:00:00</Finish>
				<Unit>8</Unit>
				<Value>39.79</Value>
			</TimephasedData>
			<TimephasedData>
				<Type>11</Type>
				<UID>5</UID>
				<Start>2014-01-14T08:00:00</Start>
				<Finish>2015-01-14T08:00:00</Finish>
				<Unit>8</Unit>
				<Value>32768</Value>
			</TimephasedData>
			<TimephasedData>
				<Type>11</Type>
				<UID>5</UID>
				<Start>2015-01-14T08:00:00</Start>
				<Finish>2015-01-15T08:00:00</Finish>
				<Unit>2</Unit>
				<Value>32768</Value>
			</TimephasedData>
			<TimephasedData>
				<Type>11</Type>
				<UID>5</UID>
				<Start>2015-01-15T08:00:00</Start>
				<Finish>2015-01-16T08:00:00</Finish>
				<Unit>2</Unit>
				<Value>32768</Value>
			</TimephasedData>
			<TimephasedData>
				<Type>11</Type>
				<UID>5</UID>
				<Start>2015-01-16T08:00:00</Start>
				<Finish>2015-01-17T08:00:00</Finish>
				<Unit>2</Unit>
				<Value>32768</Value>
			</TimephasedData>
			<TimephasedData>
				<Type>11</Type>
				<UID>5</UID>
				<Start>2015-01-17T08:00:00</Start>
				<Finish>2015-01-18T08:00:00</Finish>
				<Unit>2</Unit>
				<Value>32768</Value>
			</TimephasedData>
			<TimephasedData>
				<Type>11</Type>
				<UID>5</UID>
				<Start>2015-01-18T08:00:00</Start>
				<Finish>2015-01-19T08:00:00</Finish>
				<Unit>2</Unit>
				<Value>32768</Value>
			</TimephasedData>
			<TimephasedData>
				<Type>11</Type>
				<UID>5</UID>
				<Start>2015-01-19T08:00:00</Start>
				<Finish>2015-01-20T08:00:00</Finish>
				<Unit>2</Unit>
				<Value>32768</Value>
			</TimephasedData>
			<TimephasedData>
				<Type>11</Type>
				<UID>5</UID>
				<Start>2015-01-20T08:00:00</Start>
				<Finish>2015-01-21T08:00:00</Finish>
				<Unit>2</Unit>
				<Value>32768</Value>
			</TimephasedData>
			<TimephasedData>
				<Type>11</Type>
				<UID>5</UID>
				<Start>2015-01-21T08:00:00</Start>
				<Finish>2015-01-22T08:00:00</Finish>
				<Unit>2</Unit>
				<Value>32768</Value>
			</TimephasedData>
			<TimephasedData>
				<Type>11</Type>
				<UID>5</UID>
				<Start>2015-01-22T08:00:00</Start>
				<Finish>2015-01-23T08:00:00</Finish>
				<Unit>2</Unit>
				<Value>32768</Value>
			</TimephasedData>
			<TimephasedData>
				<Type>11</Type>
				<UID>5</UID>
				<Start>2015-01-23T08:00:00</Start>
				<Finish>2015-01-24T08:00:00</Finish>
				<Unit>2</Unit>
				<Value>32768</Value>
			</TimephasedData>
			<TimephasedData>
				<Type>11</Type>
				<UID>5</UID>
				<Start>2015-01-24T08:00:00</Start>
				<Finish>2015-01-25T08:00:00</Finish>
				<Unit>2</Unit>
				<Value>32768</Value>
			</TimephasedData>
			<TimephasedData>
				<Type>11</Type>
				<UID>5</UID>
				<Start>2015-01-25T08:00:00</Start>
				<Finish>2015-01-26T08:00:00</Finish>
				<Unit>2</Unit>
				<Value>32768</Value>
			</TimephasedData>
			<TimephasedData>
				<Type>11</Type>
				<UID>5</UID>
				<Start>2015-01-26T08:00:00</Start>
				<Finish>2015-01-27T08:00:00</Finish>
				<Unit>2</Unit>
				<Value>32768</Value>
			</TimephasedData>
			<TimephasedData>
				<Type>11</Type>
				<UID>5</UID>
				<Start>2015-01-27T08:00:00</Start>
				<Finish>2015-01-28T08:00:00</Finish>
				<Unit>2</Unit>
				<Value>32768</Value>
			</TimephasedData>
			<TimephasedData>
				<Type>11</Type>
				<UID>5</UID>
				<Start>2015-01-28T08:00:00</Start>
				<Finish>2015-01-29T08:00:00</Finish>
				<Unit>2</Unit>
				<Value>32768</Value>
			</TimephasedData>
			<TimephasedData>
				<Type>11</Type>
				<UID>5</UID>
				<Start>2015-01-29T08:00:00</Start>
				<Finish>2015-01-30T08:00:00</Finish>
				<Unit>2</Unit>
				<Value>32768</Value>
			</TimephasedData>
			<TimephasedData>
				<Type>11</Type>
				<UID>5</UID>
				<Start>2015-01-30T08:00:00</Start>
				<Finish>2015-01-31T08:00:00</Finish>
				<Unit>2</Unit>
				<Value>2.32</Value>
			</TimephasedData>
			<TimephasedData>
				<Type>11</Type>
				<UID>5</UID>
				<Start>2015-01-31T08:00:00</Start>
				<Finish>2015-02-01T08:00:00</Finish>
				<Unit>2</Unit>
				<Value>2.32</Value>
			</TimephasedData>
			<TimephasedData>
				<Type>11</Type>
				<UID>5</UID>
				<Start>2015-02-01T08:00:00</Start>
				<Finish>2015-02-02T08:00:00</Finish>
				<Unit>2</Unit>
				<Value>2.32</Value>
			</TimephasedData>
			<TimephasedData>
				<Type>11</Type>
				<UID>5</UID>
				<Start>2015-02-02T08:00:00</Start>
				<Finish>2015-02-03T08:00:00</Finish>
				<Unit>2</Unit>
				<Value>2.32</Value>
			</TimephasedData>
			<TimephasedData>
				<Type>11</Type>
				<UID>5</UID>
				<Start>2015-02-03T08:00:00</Start>
				<Finish>2015-02-04T08:00:00</Finish>
				<Unit>2</Unit>
				<Value>2.32</Value>
			</TimephasedData>
			<TimephasedData>
				<Type>11</Type>
				<UID>5</UID>
				<Start>2015-02-04T08:00:00</Start>
				<Finish>2015-02-05T08:00:00</Finish>
				<Unit>2</Unit>
				<Value>2.32</Value>
			</TimephasedData>
			<TimephasedData>
				<Type>11</Type>
				<UID>5</UID>
				<Start>2015-02-05T08:00:00</Start>
				<Finish>2015-02-06T08:00:00</Finish>
				<Unit>2</Unit>
				<Value>2.32</Value>
			</TimephasedData>
			<TimephasedData>
				<Type>11</Type>
				<UID>5</UID>
				<Start>2015-02-06T08:00:00</Start>
				<Finish>2015-02-07T08:00:00</Finish>
				<Unit>2</Unit>
				<Value>2.32</Value>
			</TimephasedData>
			<TimephasedData>
				<Type>11</Type>
				<UID>5</UID>
				<Start>2015-02-07T08:00:00</Start>
				<Finish>2015-02-08T08:00:00</Finish>
				<Unit>2</Unit>
				<Value>2.32</Value>
			</TimephasedData>
			<TimephasedData>
				<Type>11</Type>
				<UID>5</UID>
				<Start>2015-02-08T08:00:00</Start>
				<Finish>2015-02-09T08:00:00</Finish>
				<Unit>2</Unit>
				<Value>2.32</Value>
			</TimephasedData>
			<TimephasedData>
				<Type>11</Type>
				<UID>5</UID>
				<Start>2015-02-09T08:00:00</Start>
				<Finish>2015-02-10T08:00:00</Finish>
				<Unit>2</Unit>
				<Value>4.12</Value>
			</TimephasedData>
			<TimephasedData>
				<Type>11</Type>
				<UID>5</UID>
				<Start>2015-02-10T08:00:00</Start>
				<Finish>2015-02-11T08:00:00</Finish>
				<Unit>2</Unit>
				<Value>4.12</Value>
			</TimephasedData>
			<TimephasedData>
				<Type>11</Type>
				<UID>5</UID>
				<Start>2015-02-11T08:00:00</Start>
				<Finish>2015-02-12T08:00:00</Finish>
				<Unit>2</Unit>
				<Value>4.12</Value>
			</TimephasedData>
			<TimephasedData>
				<Type>11</Type>
				<UID>5</UID>
				<Start>2015-02-12T08:00:00</Start>
				<Finish>2015-02-13T08:00:00</Finish>
				<Unit>2</Unit>
				<Value>4.12</Value>
			</TimephasedData>
			<TimephasedData>
				<Type>11</Type>
				<UID>5</UID>
				<Start>2015-02-13T08:00:00</Start>
				<Finish>2015-02-14T08:00:00</Finish>
				<Unit>2</Unit>
				<Value>4.12</Value>
			</TimephasedData>
			<TimephasedData>
				<Type>11</Type>
				<UID>5</UID>
				<Start>2015-02-14T08:00:00</Start>
				<Finish>2015-02-15T08:00:00</Finish>
				<Unit>2</Unit>
				<Value>4.12</Value>
			</TimephasedData>
			<TimephasedData>
				<Type>11</Type>
				<UID>5</UID>
				<Start>2015-02-15T08:00:00</Start>
				<Finish>2015-02-16T08:00:00</Finish>
				<Unit>2</Unit>
				<Value>4.12</Value>
			</TimephasedData>
			<TimephasedData>
				<Type>11</Type>
				<UID>5</UID>
				<Start>2015-02-16T08:00:00</Start>
				<Finish>2015-02-17T08:00:00</Finish>
				<Unit>2</Unit>
				<Value>4.12</Value>
			</TimephasedData>
			<TimephasedData>
				<Type>11</Type>
				<UID>5</UID>
				<Start>2015-02-17T08:00:00</Start>
				<Finish>2015-02-18T08:00:00</Finish>
				<Unit>2</Unit>
				<Value>4.12</Value>
			</TimephasedData>
		</Task>
		<Task>
			<UID>6</UID>
			<ID>5</ID>
			<Name>5</Name>
			<Active>1</Active>
			<Manual>1</Manual>
			<Type>0</Type>
			<IsNull>0</IsNull>
			<CreateDate>2012-06-19T09:11:00</CreateDate>
			<WBS>5</WBS>
			<OutlineNumber>5</OutlineNumber>
			<OutlineLevel>1</OutlineLevel>
			<Priority>500</Priority>
			<Start>2013-02-28T08:00:00</Start>
			<Finish>2013-03-17T17:00:00</Finish>
			<Duration>PT144H0M0S</Duration>
			<ManualStart>2013-02-28T08:00:00</ManualStart>
			<ManualFinish>2013-03-17T17:00:00</ManualFinish>
			<ManualDuration>PT144H0M0S</ManualDuration>
			<DurationFormat>7</DurationFormat>
			<Work>PT104H0M0S</Work>
			<Stop>2013-03-17T17:00:00</Stop>
			<Resume>2013-03-17T17:00:00</Resume>
			<ResumeValid>0</ResumeValid>
			<EffortDriven>0</EffortDriven>
			<Recurring>0</Recurring>
			<OverAllocated>0</OverAllocated>
			<Estimated>0</Estimated>
			<Milestone>0</Milestone>
			<Summary>0</Summary>
			<DisplayAsSummary>0</DisplayAsSummary>
			<Critical>0</Critical>
			<IsSubproject>0</IsSubproject>
			<IsSubprojectReadOnly>0</IsSubprojectReadOnly>
			<ExternalTask>0</ExternalTask>
			<EarlyStart>2013-02-28T08:00:00</EarlyStart>
			<EarlyFinish>2013-03-17T17:00:00</EarlyFinish>
			<LateStart>2013-02-28T08:00:00</LateStart>
			<LateFinish>2013-03-17T17:00:00</LateFinish>
			<StartVariance>0</StartVariance>
			<FinishVariance>0</FinishVariance>
			<WorkVariance>6240000.00</WorkVariance>
			<FreeSlack>0</FreeSlack>
			<TotalSlack>0</TotalSlack>
			<StartSlack>0</StartSlack>
			<FinishSlack>0</FinishSlack>
			<FixedCost>0</FixedCost>
			<FixedCostAccrual>3</FixedCostAccrual>
			<PercentComplete>100</PercentComplete>
			<PercentWorkComplete>100</PercentWorkComplete>
			<Cost>0</Cost>
			<OvertimeCost>0</OvertimeCost>
			<OvertimeWork>PT0H0M0S</OvertimeWork>
			<ActualStart>2013-02-28T08:00:00</ActualStart>
			<ActualFinish>2013-03-17T17:00:00</ActualFinish>
			<ActualDuration>PT144H0M0S</ActualDuration>
			<ActualCost>0</ActualCost>
			<ActualOvertimeCost>0</ActualOvertimeCost>
			<ActualWork>PT104H0M0S</ActualWork>
			<ActualOvertimeWork>PT0H0M0S</ActualOvertimeWork>
			<RegularWork>PT104H0M0S</RegularWork>
			<RemainingDuration>PT0H0M0S</RemainingDuration>
			<RemainingCost>0</RemainingCost>
			<RemainingWork>PT0H0M0S</RemainingWork>
			<RemainingOvertimeCost>0</RemainingOvertimeCost>
			<RemainingOvertimeWork>PT0H0M0S</RemainingOvertimeWork>
			<ACWP>0.00</ACWP>
			<CV>0.00</CV>
			<ConstraintType>0</ConstraintType>
			<CalendarUID>-1</CalendarUID>
			<LevelAssignments>1</LevelAssignments>
			<LevelingCanSplit>1</LevelingCanSplit>
			<LevelingDelay>0</LevelingDelay>
			<LevelingDelayFormat>8</LevelingDelayFormat>
			<IgnoreResourceCalendar>0</IgnoreResourceCalendar>
			<HideBar>0</HideBar>
			<Rollup>0</Rollup>
			<BCWS>0.00</BCWS>
			<BCWP>0.00</BCWP>
			<PhysicalPercentComplete>0</PhysicalPercentComplete>
			<EarnedValueMethod>0</EarnedValueMethod>
			<PredecessorLink>
				<PredecessorUID>4</PredecessorUID>
				<Type>1</Type>
				<CrossProject>0</CrossProject>
				<LinkLag>0</LinkLag>
				<LagFormat>7</LagFormat>
			</PredecessorLink>
			<PredecessorLink>
				<PredecessorUID>5</PredecessorUID>
				<Type>1</Type>
				<CrossProject>0</CrossProject>
				<LinkLag>0</LinkLag>
				<LagFormat>7</LagFormat>
			</PredecessorLink>
			<IsPublished>1</IsPublished>
			<CommitmentType>0</CommitmentType>
			<TimephasedData>
				<Type>11</Type>
				<UID>6</UID>
				<Start>2007-02-28T08:00:00</Start>
				<Finish>2007-03-01T08:00:00</Finish>
				<Unit>2</Unit>
				<Value>5.78</Value>
			</TimephasedData>
			<TimephasedData>
				<Type>11</Type>
				<UID>6</UID>
				<Start>2007-03-01T08:00:00</Start>
				<Finish>2007-03-02T08:00:00</Finish>
				<Unit>2</Unit>
				<Value>5.78</Value>
			</TimephasedData>
			<TimephasedData>
				<Type>11</Type>
				<UID>6</UID>
				<Start>2007-03-02T08:00:00</Start>
				<Finish>2007-03-03T08:00:00</Finish>
				<Unit>2</Unit>
				<Value>5.78</Value>
			</TimephasedData>
			<TimephasedData>
				<Type>11</Type>
				<UID>6</UID>
				<Start>2007-03-03T08:00:00</Start>
				<Finish>2007-03-04T08:00:00</Finish>
				<Unit>2</Unit>
				<Value>5.78</Value>
			</TimephasedData>
			<TimephasedData>
				<Type>11</Type>
				<UID>6</UID>
				<Start>2007-03-04T08:00:00</Start>
				<Finish>2007-03-05T08:00:00</Finish>
				<Unit>2</Unit>
				<Value>5.78</Value>
			</TimephasedData>
			<TimephasedData>
				<Type>11</Type>
				<UID>6</UID>
				<Start>2007-03-05T08:00:00</Start>
				<Finish>2007-03-06T08:00:00</Finish>
				<Unit>2</Unit>
				<Value>5.78</Value>
			</TimephasedData>
			<TimephasedData>
				<Type>11</Type>
				<UID>6</UID>
				<Start>2007-03-06T08:00:00</Start>
				<Finish>2007-03-07T08:00:00</Finish>
				<Unit>2</Unit>
				<Value>5.78</Value>
			</TimephasedData>
			<TimephasedData>
				<Type>11</Type>
				<UID>6</UID>
				<Start>2007-03-07T08:00:00</Start>
				<Finish>2007-03-08T08:00:00</Finish>
				<Unit>2</Unit>
				<Value>5.78</Value>
			</TimephasedData>
			<TimephasedData>
				<Type>11</Type>
				<UID>6</UID>
				<Start>2007-03-08T08:00:00</Start>
				<Finish>2007-03-09T08:00:00</Finish>
				<Unit>2</Unit>
				<Value>5.78</Value>
			</TimephasedData>
			<TimephasedData>
				<Type>11</Type>
				<UID>6</UID>
				<Start>2007-03-09T08:00:00</Start>
				<Finish>2007-03-10T08:00:00</Finish>
				<Unit>2</Unit>
				<Value>5.78</Value>
			</TimephasedData>
			<TimephasedData>
				<Type>11</Type>
				<UID>6</UID>
				<Start>2007-03-10T08:00:00</Start>
				<Finish>2007-03-11T08:00:00</Finish>
				<Unit>2</Unit>
				<Value>5.78</Value>
			</TimephasedData>
			<TimephasedData>
				<Type>11</Type>
				<UID>6</UID>
				<Start>2007-03-11T08:00:00</Start>
				<Finish>2007-03-12T08:00:00</Finish>
				<Unit>2</Unit>
				<Value>5.78</Value>
			</TimephasedData>
			<TimephasedData>
				<Type>11</Type>
				<UID>6</UID>
				<Start>2007-03-12T08:00:00</Start>
				<Finish>2007-03-13T08:00:00</Finish>
				<Unit>2</Unit>
				<Value>5.78</Value>
			</TimephasedData>
			<TimephasedData>
				<Type>11</Type>
				<UID>6</UID>
				<Start>2007-03-13T08:00:00</Start>
				<Finish>2007-03-14T08:00:00</Finish>
				<Unit>2</Unit>
				<Value>5.78</Value>
			</TimephasedData>
			<TimephasedData>
				<Type>11</Type>
				<UID>6</UID>
				<Start>2007-03-14T08:00:00</Start>
				<Finish>2007-03-15T08:00:00</Finish>
				<Unit>2</Unit>
				<Value>5.78</Value>
			</TimephasedData>
			<TimephasedData>
				<Type>11</Type>
				<UID>6</UID>
				<Start>2007-03-15T08:00:00</Start>
				<Finish>2007-03-16T08:00:00</Finish>
				<Unit>2</Unit>
				<Value>5.64</Value>
			</TimephasedData>
			<TimephasedData>
				<Type>11</Type>
				<UID>6</UID>
				<Start>2007-03-16T08:00:00</Start>
				<Finish>2007-03-17T08:00:00</Finish>
				<Unit>2</Unit>
				<Value>5.56</Value>
			</TimephasedData>
			<TimephasedData>
				<Type>11</Type>
				<UID>6</UID>
				<Start>2007-03-17T08:00:00</Start>
				<Finish>2007-03-17T17:00:00</Finish>
				<Unit>2</Unit>
				<Value>5.56</Value>
			</TimephasedData>
		</Task>
		<Task>
			<UID>7</UID>
			<ID>6</ID>
			<Name>6</Name>
			<Active>1</Active>
			<Manual>0</Manual>
			<Type>0</Type>
			<IsNull>0</IsNull>
			<CreateDate>2012-06-19T09:11:00</CreateDate>
			<WBS>6</WBS>
			<OutlineNumber>6</OutlineNumber>
			<OutlineLevel>1</OutlineLevel>
			<Priority>500</Priority>
			<Start>2013-03-18T08:00:00</Start>
			<Finish>2013-03-22T17:00:00</Finish>
			<Duration>PT40H0M0S</Duration>
			<ManualStart>2013-03-18T08:00:00</ManualStart>
			<ManualFinish>2013-03-22T17:00:00</ManualFinish>
			<ManualDuration>PT40H0M0S</ManualDuration>
			<DurationFormat>7</DurationFormat>
			<Work>PT40H0M0S</Work>
			<Stop>2013-03-22T17:00:00</Stop>
			<Resume>2013-03-22T17:00:00</Resume>
			<ResumeValid>0</ResumeValid>
			<EffortDriven>0</EffortDriven>
			<Recurring>0</Recurring>
			<OverAllocated>0</OverAllocated>
			<Estimated>0</Estimated>
			<Milestone>0</Milestone>
			<Summary>0</Summary>
			<DisplayAsSummary>0</DisplayAsSummary>
			<Critical>0</Critical>
			<IsSubproject>0</IsSubproject>
			<IsSubprojectReadOnly>0</IsSubprojectReadOnly>
			<ExternalTask>0</ExternalTask>
			<EarlyStart>2013-03-18T08:00:00</EarlyStart>
			<EarlyFinish>2013-03-22T17:00:00</EarlyFinish>
			<LateStart>2013-03-18T08:00:00</LateStart>
			<LateFinish>2013-03-22T17:00:00</LateFinish>
			<StartVariance>0</StartVariance>
			<FinishVariance>0</FinishVariance>
			<WorkVariance>2400000.00</WorkVariance>
			<FreeSlack>0</FreeSlack>
			<TotalSlack>0</TotalSlack>
			<StartSlack>0</StartSlack>
			<FinishSlack>0</FinishSlack>
			<FixedCost>0</FixedCost>
			<FixedCostAccrual>3</FixedCostAccrual>
			<PercentComplete>100</PercentComplete>
			<PercentWorkComplete>100</PercentWorkComplete>
			<Cost>0</Cost>
			<OvertimeCost>0</OvertimeCost>
			<OvertimeWork>PT0H0M0S</OvertimeWork>
			<ActualStart>2013-03-18T08:00:00</ActualStart>
			<ActualFinish>2013-03-22T17:00:00</ActualFinish>
			<ActualDuration>PT40H0M0S</ActualDuration>
			<ActualCost>0</ActualCost>
			<ActualOvertimeCost>0</ActualOvertimeCost>
			<ActualWork>PT40H0M0S</ActualWork>
			<ActualOvertimeWork>PT0H0M0S</ActualOvertimeWork>
			<RegularWork>PT40H0M0S</RegularWork>
			<RemainingDuration>PT0H0M0S</RemainingDuration>
			<RemainingCost>0</RemainingCost>
			<RemainingWork>PT0H0M0S</RemainingWork>
			<RemainingOvertimeCost>0</RemainingOvertimeCost>
			<RemainingOvertimeWork>PT0H0M0S</RemainingOvertimeWork>
			<ACWP>0.00</ACWP>
			<CV>0.00</CV>
			<ConstraintType>0</ConstraintType>
			<CalendarUID>-1</CalendarUID>
			<LevelAssignments>1</LevelAssignments>
			<LevelingCanSplit>1</LevelingCanSplit>
			<LevelingDelay>0</LevelingDelay>
			<LevelingDelayFormat>8</LevelingDelayFormat>
			<IgnoreResourceCalendar>0</IgnoreResourceCalendar>
			<HideBar>0</HideBar>
			<Rollup>0</Rollup>
			<BCWS>0.00</BCWS>
			<BCWP>0.00</BCWP>
			<PhysicalPercentComplete>0</PhysicalPercentComplete>
			<EarnedValueMethod>0</EarnedValueMethod>
			<PredecessorLink>
				<PredecessorUID>3</PredecessorUID>
				<Type>1</Type>
				<CrossProject>0</CrossProject>
				<LinkLag>0</LinkLag>
				<LagFormat>7</LagFormat>
			</PredecessorLink>
			<PredecessorLink>
				<PredecessorUID>6</PredecessorUID>
				<Type>1</Type>
				<CrossProject>0</CrossProject>
				<LinkLag>0</LinkLag>
				<LagFormat>7</LagFormat>
			</PredecessorLink>
			<IsPublished>1</IsPublished>
			<CommitmentType>0</CommitmentType>
			<TimephasedData>
				<Type>11</Type>
				<UID>7</UID>
				<Start>2013-03-18T08:00:00</Start>
				<Finish>2013-03-19T08:00:00</Finish>
				<Unit>2</Unit>
				<Value>20</Value>
			</TimephasedData>
			<TimephasedData>
				<Type>11</Type>
				<UID>7</UID>
				<Start>2013-03-19T08:00:00</Start>
				<Finish>2013-03-20T08:00:00</Finish>
				<Unit>2</Unit>
				<Value>20</Value>
			</TimephasedData>
			<TimephasedData>
				<Type>11</Type>
				<UID>7</UID>
				<Start>2013-03-20T08:00:00</Start>
				<Finish>2013-03-21T08:00:00</Finish>
				<Unit>2</Unit>
				<Value>20</Value>
			</TimephasedData>
			<TimephasedData>
				<Type>11</Type>
				<UID>7</UID>
				<Start>2013-03-21T08:00:00</Start>
				<Finish>2013-03-22T08:00:00</Finish>
				<Unit>2</Unit>
				<Value>20</Value>
			</TimephasedData>
			<TimephasedData>
				<Type>11</Type>
				<UID>7</UID>
				<Start>2013-03-22T08:00:00</Start>
				<Finish>2013-03-23T08:00:00</Finish>
				<Unit>2</Unit>
				<Value>20</Value>
			</TimephasedData>
			<TimephasedData>
				<Type>11</Type>
				<UID>7</UID>
				<Start>2013-03-23T08:00:00</Start>
				<Finish>2013-03-24T08:00:00</Finish>
				<Unit>2</Unit>
				<Value>32768</Value>
			</TimephasedData>
			<TimephasedData>
				<Type>11</Type>
				<UID>7</UID>
				<Start>2013-03-24T08:00:00</Start>
				<Finish>2013-03-25T08:00:00</Finish>
				<Unit>2</Unit>
				<Value>32768</Value>
			</TimephasedData>
			<TimephasedData>
				<Type>11</Type>
				<UID>7</UID>
				<Start>2013-03-25T08:00:00</Start>
				<Finish>2013-03-26T08:00:00</Finish>
				<Unit>2</Unit>
				<Value>32768</Value>
			</TimephasedData>
			<TimephasedData>
				<Type>11</Type>
				<UID>7</UID>
				<Start>2013-03-26T08:00:00</Start>
				<Finish>2013-03-27T08:00:00</Finish>
				<Unit>2</Unit>
				<Value>32768</Value>
			</TimephasedData>
		</Task>
		<Task>
			<UID>8</UID>
			<ID>7</ID>
			<Name>7</Name>
			<Active>1</Active>
			<Manual>1</Manual>
			<Type>0</Type>
			<IsNull>0</IsNull>
			<CreateDate>2012-06-19T09:11:00</CreateDate>
			<WBS>7</WBS>
			<OutlineNumber>7</OutlineNumber>
			<OutlineLevel>1</OutlineLevel>
			<Priority>500</Priority>
			<Start>2013-03-18T08:00:00</Start>
			<Finish>2013-04-10T17:00:00</Finish>
			<Duration>PT192H0M0S</Duration>
			<ManualStart>2013-03-18T08:00:00</ManualStart>
			<ManualFinish>2013-04-10T17:00:00</ManualFinish>
			<ManualDuration>PT192H0M0S</ManualDuration>
			<DurationFormat>7</DurationFormat>
			<Work>PT72H0M0S</Work>
			<Stop>2013-04-10T17:00:00</Stop>
			<Resume>2013-04-10T17:00:00</Resume>
			<ResumeValid>0</ResumeValid>
			<EffortDriven>0</EffortDriven>
			<Recurring>0</Recurring>
			<OverAllocated>0</OverAllocated>
			<Estimated>0</Estimated>
			<Milestone>0</Milestone>
			<Summary>0</Summary>
			<DisplayAsSummary>0</DisplayAsSummary>
			<Critical>0</Critical>
			<IsSubproject>0</IsSubproject>
			<IsSubprojectReadOnly>0</IsSubprojectReadOnly>
			<ExternalTask>0</ExternalTask>
			<EarlyStart>2013-03-18T08:00:00</EarlyStart>
			<EarlyFinish>2013-04-10T17:00:00</EarlyFinish>
			<LateStart>2013-03-18T08:00:00</LateStart>
			<LateFinish>2013-04-10T17:00:00</LateFinish>
			<StartVariance>0</StartVariance>
			<FinishVariance>0</FinishVariance>
			<WorkVariance>4320000.00</WorkVariance>
			<FreeSlack>0</FreeSlack>
			<TotalSlack>0</TotalSlack>
			<StartSlack>0</StartSlack>
			<FinishSlack>0</FinishSlack>
			<FixedCost>0</FixedCost>
			<FixedCostAccrual>3</FixedCostAccrual>
			<PercentComplete>100</PercentComplete>
			<PercentWorkComplete>100</PercentWorkComplete>
			<Cost>0</Cost>
			<OvertimeCost>0</OvertimeCost>
			<OvertimeWork>PT0H0M0S</OvertimeWork>
			<ActualStart>2013-03-18T08:00:00</ActualStart>
			<ActualFinish>2013-04-10T17:00:00</ActualFinish>
			<ActualDuration>PT192H0M0S</ActualDuration>
			<ActualCost>0</ActualCost>
			<ActualOvertimeCost>0</ActualOvertimeCost>
			<ActualWork>PT72H0M0S</ActualWork>
			<ActualOvertimeWork>PT0H0M0S</ActualOvertimeWork>
			<RegularWork>PT72H0M0S</RegularWork>
			<RemainingDuration>PT0H0M0S</RemainingDuration>
			<RemainingCost>0</RemainingCost>
			<RemainingWork>PT0H0M0S</RemainingWork>
			<RemainingOvertimeCost>0</RemainingOvertimeCost>
			<RemainingOvertimeWork>PT0H0M0S</RemainingOvertimeWork>
			<ACWP>0.00</ACWP>
			<CV>0.00</CV>
			<ConstraintType>0</ConstraintType>
			<CalendarUID>-1</CalendarUID>
			<LevelAssignments>1</LevelAssignments>
			<LevelingCanSplit>1</LevelingCanSplit>
			<LevelingDelay>0</LevelingDelay>
			<LevelingDelayFormat>8</LevelingDelayFormat>
			<IgnoreResourceCalendar>0</IgnoreResourceCalendar>
			<HideBar>0</HideBar>
			<Rollup>0</Rollup>
			<BCWS>0.00</BCWS>
			<BCWP>0.00</BCWP>
			<PhysicalPercentComplete>0</PhysicalPercentComplete>
			<EarnedValueMethod>0</EarnedValueMethod>
			<PredecessorLink>
				<PredecessorUID>3</PredecessorUID>
				<Type>1</Type>
				<CrossProject>0</CrossProject>
				<LinkLag>0</LinkLag>
				<LagFormat>7</LagFormat>
			</PredecessorLink>
			<PredecessorLink>
				<PredecessorUID>4</PredecessorUID>
				<Type>1</Type>
				<CrossProject>0</CrossProject>
				<LinkLag>0</LinkLag>
				<LagFormat>7</LagFormat>
			</PredecessorLink>
			<PredecessorLink>
				<PredecessorUID>6</PredecessorUID>
				<Type>1</Type>
				<CrossProject>0</CrossProject>
				<LinkLag>0</LinkLag>
				<LagFormat>7</LagFormat>
			</PredecessorLink>
			<IsPublished>1</IsPublished>
			<CommitmentType>0</CommitmentType>
			<TimephasedData>
				<Type>11</Type>
				<UID>8</UID>
				<Start>2007-02-28T08:00:00</Start>
				<Finish>2007-03-01T08:00:00</Finish>
				<Unit>2</Unit>
				<Value>4.29</Value>
			</TimephasedData>
			<TimephasedData>
				<Type>11</Type>
				<UID>8</UID>
				<Start>2007-03-01T08:00:00</Start>
				<Finish>2007-03-02T08:00:00</Finish>
				<Unit>2</Unit>
				<Value>4.29</Value>
			</TimephasedData>
			<TimephasedData>
				<Type>11</Type>
				<UID>8</UID>
				<Start>2007-03-02T08:00:00</Start>
				<Finish>2007-03-03T08:00:00</Finish>
				<Unit>2</Unit>
				<Value>4.29</Value>
			</TimephasedData>
			<TimephasedData>
				<Type>11</Type>
				<UID>8</UID>
				<Start>2007-03-03T08:00:00</Start>
				<Finish>2007-03-04T08:00:00</Finish>
				<Unit>2</Unit>
				<Value>4.29</Value>
			</TimephasedData>
			<TimephasedData>
				<Type>11</Type>
				<UID>8</UID>
				<Start>2007-03-04T08:00:00</Start>
				<Finish>2007-03-05T08:00:00</Finish>
				<Unit>2</Unit>
				<Value>4.29</Value>
			</TimephasedData>
			<TimephasedData>
				<Type>11</Type>
				<UID>8</UID>
				<Start>2007-03-05T08:00:00</Start>
				<Finish>2007-03-06T08:00:00</Finish>
				<Unit>2</Unit>
				<Value>4.29</Value>
			</TimephasedData>
			<TimephasedData>
				<Type>11</Type>
				<UID>8</UID>
				<Start>2007-03-06T08:00:00</Start>
				<Finish>2007-03-07T08:00:00</Finish>
				<Unit>2</Unit>
				<Value>4.29</Value>
			</TimephasedData>
			<TimephasedData>
				<Type>11</Type>
				<UID>8</UID>
				<Start>2007-03-07T08:00:00</Start>
				<Finish>2007-03-08T08:00:00</Finish>
				<Unit>2</Unit>
				<Value>4.29</Value>
			</TimephasedData>
			<TimephasedData>
				<Type>11</Type>
				<UID>8</UID>
				<Start>2007-03-08T08:00:00</Start>
				<Finish>2007-03-09T08:00:00</Finish>
				<Unit>2</Unit>
				<Value>4.29</Value>
			</TimephasedData>
			<TimephasedData>
				<Type>11</Type>
				<UID>8</UID>
				<Start>2007-03-09T08:00:00</Start>
				<Finish>2007-03-10T08:00:00</Finish>
				<Unit>2</Unit>
				<Value>4.29</Value>
			</TimephasedData>
			<TimephasedData>
				<Type>11</Type>
				<UID>8</UID>
				<Start>2007-03-10T08:00:00</Start>
				<Finish>2007-03-11T08:00:00</Finish>
				<Unit>2</Unit>
				<Value>4.29</Value>
			</TimephasedData>
			<TimephasedData>
				<Type>11</Type>
				<UID>8</UID>
				<Start>2007-03-11T08:00:00</Start>
				<Finish>2007-03-12T08:00:00</Finish>
				<Unit>2</Unit>
				<Value>4.29</Value>
			</TimephasedData>
			<TimephasedData>
				<Type>11</Type>
				<UID>8</UID>
				<Start>2007-03-12T08:00:00</Start>
				<Finish>2007-03-13T08:00:00</Finish>
				<Unit>2</Unit>
				<Value>4.29</Value>
			</TimephasedData>
			<TimephasedData>
				<Type>11</Type>
				<UID>8</UID>
				<Start>2007-03-13T08:00:00</Start>
				<Finish>2007-03-14T08:00:00</Finish>
				<Unit>2</Unit>
				<Value>4.29</Value>
			</TimephasedData>
			<TimephasedData>
				<Type>11</Type>
				<UID>8</UID>
				<Start>2007-03-14T08:00:00</Start>
				<Finish>2007-03-15T08:00:00</Finish>
				<Unit>2</Unit>
				<Value>4.29</Value>
			</TimephasedData>
			<TimephasedData>
				<Type>11</Type>
				<UID>8</UID>
				<Start>2007-03-15T08:00:00</Start>
				<Finish>2007-03-16T08:00:00</Finish>
				<Unit>2</Unit>
				<Value>4.29</Value>
			</TimephasedData>
			<TimephasedData>
				<Type>11</Type>
				<UID>8</UID>
				<Start>2007-03-16T08:00:00</Start>
				<Finish>2007-03-17T08:00:00</Finish>
				<Unit>2</Unit>
				<Value>4.29</Value>
			</TimephasedData>
			<TimephasedData>
				<Type>11</Type>
				<UID>8</UID>
				<Start>2007-03-17T08:00:00</Start>
				<Finish>2007-03-18T08:00:00</Finish>
				<Unit>2</Unit>
				<Value>4.29</Value>
			</TimephasedData>
			<TimephasedData>
				<Type>11</Type>
				<UID>8</UID>
				<Start>2007-03-18T08:00:00</Start>
				<Finish>2007-03-19T08:00:00</Finish>
				<Unit>2</Unit>
				<Value>4.29</Value>
			</TimephasedData>
			<TimephasedData>
				<Type>11</Type>
				<UID>8</UID>
				<Start>2007-03-19T08:00:00</Start>
				<Finish>2007-03-20T08:00:00</Finish>
				<Unit>2</Unit>
				<Value>4.29</Value>
			</TimephasedData>
			<TimephasedData>
				<Type>11</Type>
				<UID>8</UID>
				<Start>2007-03-20T08:00:00</Start>
				<Finish>2007-03-21T08:00:00</Finish>
				<Unit>2</Unit>
				<Value>4.29</Value>
			</TimephasedData>
			<TimephasedData>
				<Type>11</Type>
				<UID>8</UID>
				<Start>2007-03-21T08:00:00</Start>
				<Finish>2007-03-22T08:00:00</Finish>
				<Unit>2</Unit>
				<Value>4.21</Value>
			</TimephasedData>
			<TimephasedData>
				<Type>11</Type>
				<UID>8</UID>
				<Start>2007-03-22T08:00:00</Start>
				<Finish>2007-03-23T08:00:00</Finish>
				<Unit>2</Unit>
				<Value>4.17</Value>
			</TimephasedData>
			<TimephasedData>
				<Type>11</Type>
				<UID>8</UID>
				<Start>2007-03-23T08:00:00</Start>
				<Finish>2007-03-23T17:00:00</Finish>
				<Unit>2</Unit>
				<Value>4.17</Value>
			</TimephasedData>
		</Task>
		<Task>
			<UID>9</UID>
			<ID>8</ID>
			<Name>8</Name>
			<Active>1</Active>
			<Manual>1</Manual>
			<Type>0</Type>
			<IsNull>0</IsNull>
			<CreateDate>2012-06-19T09:11:00</CreateDate>
			<WBS>8</WBS>
			<OutlineNumber>8</OutlineNumber>
			<OutlineLevel>1</OutlineLevel>
			<Priority>500</Priority>
			<Start>2013-03-26T08:00:00</Start>
			<Finish>2013-04-05T17:00:00</Finish>
			<Duration>PT88H0M0S</Duration>
			<ManualStart>2013-03-26T08:00:00</ManualStart>
			<ManualFinish>2013-04-05T17:00:00</ManualFinish>
			<ManualDuration>PT88H0M0S</ManualDuration>
			<DurationFormat>7</DurationFormat>
			<Work>PT54H0M0S</Work>
			<ResumeValid>0</ResumeValid>
			<EffortDriven>0</EffortDriven>
			<Recurring>0</Recurring>
			<OverAllocated>0</OverAllocated>
			<Estimated>0</Estimated>
			<Milestone>0</Milestone>
			<Summary>0</Summary>
			<DisplayAsSummary>0</DisplayAsSummary>
			<Critical>0</Critical>
			<IsSubproject>0</IsSubproject>
			<IsSubprojectReadOnly>0</IsSubprojectReadOnly>
			<ExternalTask>0</ExternalTask>
			<EarlyStart>2013-03-26T08:00:00</EarlyStart>
			<EarlyFinish>2013-04-05T17:00:00</EarlyFinish>
			<LateStart>2013-04-19T08:00:00</LateStart>
			<LateFinish>2013-04-30T08:00:00</LateFinish>
			<StartVariance>0</StartVariance>
			<FinishVariance>0</FinishVariance>
			<WorkVariance>3240000.00</WorkVariance>
			<FreeSlack>0</FreeSlack>
			<TotalSlack>115200</TotalSlack>
			<StartSlack>115200</StartSlack>
			<FinishSlack>115200</FinishSlack>
			<FixedCost>0</FixedCost>
			<FixedCostAccrual>3</FixedCostAccrual>
			<PercentComplete>0</PercentComplete>
			<PercentWorkComplete>0</PercentWorkComplete>
			<Cost>0</Cost>
			<OvertimeCost>0</OvertimeCost>
			<OvertimeWork>PT0H0M0S</OvertimeWork>
			<ActualDuration>PT0H0M0S</ActualDuration>
			<ActualCost>0</ActualCost>
			<ActualOvertimeCost>0</ActualOvertimeCost>
			<ActualWork>PT0H0M0S</ActualWork>
			<ActualOvertimeWork>PT0H0M0S</ActualOvertimeWork>
			<RegularWork>PT54H0M0S</RegularWork>
			<RemainingDuration>PT88H0M0S</RemainingDuration>
			<RemainingCost>0</RemainingCost>
			<RemainingWork>PT54H0M0S</RemainingWork>
			<RemainingOvertimeCost>0</RemainingOvertimeCost>
			<RemainingOvertimeWork>PT0H0M0S</RemainingOvertimeWork>
			<ACWP>0.00</ACWP>
			<CV>0.00</CV>
			<ConstraintType>0</ConstraintType>
			<CalendarUID>-1</CalendarUID>
			<LevelAssignments>1</LevelAssignments>
			<LevelingCanSplit>1</LevelingCanSplit>
			<LevelingDelay>0</LevelingDelay>
			<LevelingDelayFormat>8</LevelingDelayFormat>
			<IgnoreResourceCalendar>0</IgnoreResourceCalendar>
			<HideBar>0</HideBar>
			<Rollup>0</Rollup>
			<BCWS>0.00</BCWS>
			<BCWP>0.00</BCWP>
			<PhysicalPercentComplete>0</PhysicalPercentComplete>
			<EarnedValueMethod>0</EarnedValueMethod>
			<PredecessorLink>
				<PredecessorUID>7</PredecessorUID>
				<Type>1</Type>
				<CrossProject>0</CrossProject>
				<LinkLag>0</LinkLag>
				<LagFormat>7</LagFormat>
			</PredecessorLink>
			<IsPublished>1</IsPublished>
			<CommitmentType>0</CommitmentType>
		</Task>
		<Task>
			<UID>10</UID>
			<ID>9</ID>
			<Name>9</Name>
			<Active>1</Active>
			<Manual>1</Manual>
			<Type>0</Type>
			<IsNull>0</IsNull>
			<CreateDate>2012-06-19T09:11:00</CreateDate>
			<WBS>9</WBS>
			<OutlineNumber>9</OutlineNumber>
			<OutlineLevel>1</OutlineLevel>
			<Priority>500</Priority>
			<Start>2013-03-18T08:00:00</Start>
			<Finish>2013-04-01T17:00:00</Finish>
			<Duration>PT120H0M0S</Duration>
			<ManualStart>2013-03-18T08:00:00</ManualStart>
			<ManualFinish>2013-04-01T17:00:00</ManualFinish>
			<ManualDuration>PT120H0M0S</ManualDuration>
			<DurationFormat>7</DurationFormat>
			<Work>PT120H0M0S</Work>
			<Stop>2013-04-01T17:00:00</Stop>
			<Resume>2013-04-01T17:00:00</Resume>
			<ResumeValid>0</ResumeValid>
			<EffortDriven>0</EffortDriven>
			<Recurring>0</Recurring>
			<OverAllocated>0</OverAllocated>
			<Estimated>0</Estimated>
			<Milestone>0</Milestone>
			<Summary>0</Summary>
			<DisplayAsSummary>0</DisplayAsSummary>
			<Critical>0</Critical>
			<IsSubproject>0</IsSubproject>
			<IsSubprojectReadOnly>0</IsSubprojectReadOnly>
			<ExternalTask>0</ExternalTask>
			<EarlyStart>2013-03-18T08:00:00</EarlyStart>
			<EarlyFinish>2013-04-01T17:00:00</EarlyFinish>
			<LateStart>2013-03-18T08:00:00</LateStart>
			<LateFinish>2013-04-01T17:00:00</LateFinish>
			<StartVariance>0</StartVariance>
			<FinishVariance>0</FinishVariance>
			<WorkVariance>7200000.00</WorkVariance>
			<FreeSlack>0</FreeSlack>
			<TotalSlack>0</TotalSlack>
			<StartSlack>0</StartSlack>
			<FinishSlack>0</FinishSlack>
			<FixedCost>0</FixedCost>
			<FixedCostAccrual>3</FixedCostAccrual>
			<PercentComplete>100</PercentComplete>
			<PercentWorkComplete>100</PercentWorkComplete>
			<Cost>0</Cost>
			<OvertimeCost>0</OvertimeCost>
			<OvertimeWork>PT0H0M0S</OvertimeWork>
			<ActualStart>2013-03-18T08:00:00</ActualStart>
			<ActualFinish>2013-04-01T17:00:00</ActualFinish>
			<ActualDuration>PT120H0M0S</ActualDuration>
			<ActualCost>0</ActualCost>
			<ActualOvertimeCost>0</ActualOvertimeCost>
			<ActualWork>PT120H0M0S</ActualWork>
			<ActualOvertimeWork>PT0H0M0S</ActualOvertimeWork>
			<RegularWork>PT120H0M0S</RegularWork>
			<RemainingDuration>PT0H0M0S</RemainingDuration>
			<RemainingCost>0</RemainingCost>
			<RemainingWork>PT0H0M0S</RemainingWork>
			<RemainingOvertimeCost>0</RemainingOvertimeCost>
			<RemainingOvertimeWork>PT0H0M0S</RemainingOvertimeWork>
			<ACWP>0.00</ACWP>
			<CV>0.00</CV>
			<ConstraintType>0</ConstraintType>
			<CalendarUID>-1</CalendarUID>
			<LevelAssignments>1</LevelAssignments>
			<LevelingCanSplit>1</LevelingCanSplit>
			<LevelingDelay>0</LevelingDelay>
			<LevelingDelayFormat>8</LevelingDelayFormat>
			<IgnoreResourceCalendar>0</IgnoreResourceCalendar>
			<HideBar>0</HideBar>
			<Rollup>0</Rollup>
			<BCWS>0.00</BCWS>
			<BCWP>0.00</BCWP>
			<PhysicalPercentComplete>0</PhysicalPercentComplete>
			<EarnedValueMethod>0</EarnedValueMethod>
			<PredecessorLink>
				<PredecessorUID>5</PredecessorUID>
				<Type>1</Type>
				<CrossProject>0</CrossProject>
				<LinkLag>0</LinkLag>
				<LagFormat>7</LagFormat>
			</PredecessorLink>
			<IsPublished>1</IsPublished>
			<CommitmentType>0</CommitmentType>
			<TimephasedData>
				<Type>11</Type>
				<UID>10</UID>
				<Start>2007-03-21T13:00:00</Start>
				<Finish>2007-03-22T13:00:00</Finish>
				<Unit>2</Unit>
				<Value>6.72</Value>
			</TimephasedData>
			<TimephasedData>
				<Type>11</Type>
				<UID>10</UID>
				<Start>2007-03-22T13:00:00</Start>
				<Finish>2007-03-23T13:00:00</Finish>
				<Unit>2</Unit>
				<Value>6.72</Value>
			</TimephasedData>
			<TimephasedData>
				<Type>11</Type>
				<UID>10</UID>
				<Start>2007-03-23T13:00:00</Start>
				<Finish>2007-03-24T13:00:00</Finish>
				<Unit>2</Unit>
				<Value>6.72</Value>
			</TimephasedData>
			<TimephasedData>
				<Type>11</Type>
				<UID>10</UID>
				<Start>2007-03-24T13:00:00</Start>
				<Finish>2007-03-25T13:00:00</Finish>
				<Unit>2</Unit>
				<Value>6.72</Value>
			</TimephasedData>
			<TimephasedData>
				<Type>11</Type>
				<UID>10</UID>
				<Start>2007-03-25T13:00:00</Start>
				<Finish>2007-03-26T13:00:00</Finish>
				<Unit>2</Unit>
				<Value>6.89</Value>
			</TimephasedData>
			<TimephasedData>
				<Type>11</Type>
				<UID>10</UID>
				<Start>2007-03-26T13:00:00</Start>
				<Finish>2007-03-27T13:00:00</Finish>
				<Unit>2</Unit>
				<Value>10.74</Value>
			</TimephasedData>
			<TimephasedData>
				<Type>11</Type>
				<UID>10</UID>
				<Start>2007-03-27T13:00:00</Start>
				<Finish>2007-03-28T13:00:00</Finish>
				<Unit>2</Unit>
				<Value>10.74</Value>
			</TimephasedData>
			<TimephasedData>
				<Type>11</Type>
				<UID>10</UID>
				<Start>2007-03-28T13:00:00</Start>
				<Finish>2007-03-29T13:00:00</Finish>
				<Unit>2</Unit>
				<Value>10.74</Value>
			</TimephasedData>
			<TimephasedData>
				<Type>11</Type>
				<UID>10</UID>
				<Start>2007-03-29T13:00:00</Start>
				<Finish>2007-03-30T13:00:00</Finish>
				<Unit>2</Unit>
				<Value>10.74</Value>
			</TimephasedData>
			<TimephasedData>
				<Type>11</Type>
				<UID>10</UID>
				<Start>2007-03-30T13:00:00</Start>
				<Finish>2007-03-31T13:00:00</Finish>
				<Unit>2</Unit>
				<Value>10.74</Value>
			</TimephasedData>
			<TimephasedData>
				<Type>11</Type>
				<UID>10</UID>
				<Start>2007-03-31T13:00:00</Start>
				<Finish>2007-04-01T13:00:00</Finish>
				<Unit>2</Unit>
				<Value>10.74</Value>
			</TimephasedData>
			<TimephasedData>
				<Type>11</Type>
				<UID>10</UID>
				<Start>2007-04-01T13:00:00</Start>
				<Finish>2007-04-01T17:00:00</Finish>
				<Unit>2</Unit>
				<Value>5.13</Value>
			</TimephasedData>
		</Task>
		<Task>
			<UID>11</UID>
			<ID>10</ID>
			<Name>10</Name>
			<Active>1</Active>
			<Manual>1</Manual>
			<Type>0</Type>
			<IsNull>0</IsNull>
			<CreateDate>2012-06-19T09:11:00</CreateDate>
			<WBS>10</WBS>
			<OutlineNumber>10</OutlineNumber>
			<OutlineLevel>1</OutlineLevel>
			<Priority>500</Priority>
			<Start>2013-04-11T08:00:00</Start>
			<Finish>2013-04-22T17:00:00</Finish>
			<Duration>PT96H0M0S</Duration>
			<ManualStart>2013-04-11T08:00:00</ManualStart>
			<ManualFinish>2013-04-22T17:00:00</ManualFinish>
			<ManualDuration>PT96H0M0S</ManualDuration>
			<DurationFormat>7</DurationFormat>
			<Work>PT64H0M0S</Work>
			<Stop>2013-04-22T17:00:00</Stop>
			<Resume>2013-04-22T17:00:00</Resume>
			<ResumeValid>0</ResumeValid>
			<EffortDriven>0</EffortDriven>
			<Recurring>0</Recurring>
			<OverAllocated>0</OverAllocated>
			<Estimated>0</Estimated>
			<Milestone>0</Milestone>
			<Summary>0</Summary>
			<DisplayAsSummary>0</DisplayAsSummary>
			<Critical>0</Critical>
			<IsSubproject>0</IsSubproject>
			<IsSubprojectReadOnly>0</IsSubprojectReadOnly>
			<ExternalTask>0</ExternalTask>
			<EarlyStart>2013-04-11T08:00:00</EarlyStart>
			<EarlyFinish>2013-04-22T17:00:00</EarlyFinish>
			<LateStart>2013-04-11T08:00:00</LateStart>
			<LateFinish>2013-04-22T17:00:00</LateFinish>
			<StartVariance>0</StartVariance>
			<FinishVariance>0</FinishVariance>
			<WorkVariance>3840000.00</WorkVariance>
			<FreeSlack>0</FreeSlack>
			<TotalSlack>0</TotalSlack>
			<StartSlack>0</StartSlack>
			<FinishSlack>0</FinishSlack>
			<FixedCost>0</FixedCost>
			<FixedCostAccrual>3</FixedCostAccrual>
			<PercentComplete>100</PercentComplete>
			<PercentWorkComplete>100</PercentWorkComplete>
			<Cost>0</Cost>
			<OvertimeCost>0</OvertimeCost>
			<OvertimeWork>PT0H0M0S</OvertimeWork>
			<ActualStart>2013-04-11T08:00:00</ActualStart>
			<ActualFinish>2013-04-22T17:00:00</ActualFinish>
			<ActualDuration>PT96H0M0S</ActualDuration>
			<ActualCost>0</ActualCost>
			<ActualOvertimeCost>0</ActualOvertimeCost>
			<ActualWork>PT64H0M0S</ActualWork>
			<ActualOvertimeWork>PT0H0M0S</ActualOvertimeWork>
			<RegularWork>PT64H0M0S</RegularWork>
			<RemainingDuration>PT0H0M0S</RemainingDuration>
			<RemainingCost>0</RemainingCost>
			<RemainingWork>PT0H0M0S</RemainingWork>
			<RemainingOvertimeCost>0</RemainingOvertimeCost>
			<RemainingOvertimeWork>PT0H0M0S</RemainingOvertimeWork>
			<ACWP>0.00</ACWP>
			<CV>0.00</CV>
			<ConstraintType>0</ConstraintType>
			<CalendarUID>-1</CalendarUID>
			<LevelAssignments>1</LevelAssignments>
			<LevelingCanSplit>1</LevelingCanSplit>
			<LevelingDelay>0</LevelingDelay>
			<LevelingDelayFormat>8</LevelingDelayFormat>
			<IgnoreResourceCalendar>0</IgnoreResourceCalendar>
			<HideBar>0</HideBar>
			<Rollup>0</Rollup>
			<BCWS>0.00</BCWS>
			<BCWP>0.00</BCWP>
			<PhysicalPercentComplete>0</PhysicalPercentComplete>
			<EarnedValueMethod>0</EarnedValueMethod>
			<PredecessorLink>
				<PredecessorUID>8</PredecessorUID>
				<Type>1</Type>
				<CrossProject>0</CrossProject>
				<LinkLag>0</LinkLag>
				<LagFormat>7</LagFormat>
			</PredecessorLink>
			<IsPublished>1</IsPublished>
			<CommitmentType>0</CommitmentType>
			<TimephasedData>
				<Type>11</Type>
				<UID>11</UID>
				<Start>2007-04-11T08:00:00</Start>
				<Finish>2008-04-10T08:00:00</Finish>
				<Unit>8</Unit>
				<Value>83.33</Value>
			</TimephasedData>
			<TimephasedData>
				<Type>11</Type>
				<UID>11</UID>
				<Start>2008-04-11T08:00:00</Start>
				<Finish>2009-04-11T08:00:00</Finish>
				<Unit>8</Unit>
				<Value>32768</Value>
			</TimephasedData>
			<TimephasedData>
				<Type>11</Type>
				<UID>11</UID>
				<Start>2009-04-11T08:00:00</Start>
				<Finish>2010-04-11T08:00:00</Finish>
				<Unit>8</Unit>
				<Value>32768</Value>
			</TimephasedData>
			<TimephasedData>
				<Type>11</Type>
				<UID>11</UID>
				<Start>2010-04-11T08:00:00</Start>
				<Finish>2011-04-11T08:00:00</Finish>
				<Unit>8</Unit>
				<Value>32768</Value>
			</TimephasedData>
			<TimephasedData>
				<Type>11</Type>
				<UID>11</UID>
				<Start>2011-04-11T08:00:00</Start>
				<Finish>2012-04-10T08:00:00</Finish>
				<Unit>8</Unit>
				<Value>32768</Value>
			</TimephasedData>
			<TimephasedData>
				<Type>11</Type>
				<UID>11</UID>
				<Start>2012-04-11T08:00:00</Start>
				<Finish>2013-04-11T08:00:00</Finish>
				<Unit>8</Unit>
				<Value>32768</Value>
			</TimephasedData>
			<TimephasedData>
				<Type>11</Type>
				<UID>11</UID>
				<Start>2013-04-11T08:00:00</Start>
				<Finish>2013-04-12T08:00:00</Finish>
				<Unit>2</Unit>
				<Value>1.39</Value>
			</TimephasedData>
			<TimephasedData>
				<Type>11</Type>
				<UID>11</UID>
				<Start>2013-04-12T08:00:00</Start>
				<Finish>2013-04-13T08:00:00</Finish>
				<Unit>2</Unit>
				<Value>1.39</Value>
			</TimephasedData>
			<TimephasedData>
				<Type>11</Type>
				<UID>11</UID>
				<Start>2013-04-13T08:00:00</Start>
				<Finish>2013-04-14T08:00:00</Finish>
				<Unit>2</Unit>
				<Value>1.39</Value>
			</TimephasedData>
			<TimephasedData>
				<Type>11</Type>
				<UID>11</UID>
				<Start>2013-04-14T08:00:00</Start>
				<Finish>2013-04-15T08:00:00</Finish>
				<Unit>2</Unit>
				<Value>1.39</Value>
			</TimephasedData>
			<TimephasedData>
				<Type>11</Type>
				<UID>11</UID>
				<Start>2013-04-15T08:00:00</Start>
				<Finish>2013-04-16T08:00:00</Finish>
				<Unit>2</Unit>
				<Value>1.39</Value>
			</TimephasedData>
			<TimephasedData>
				<Type>11</Type>
				<UID>11</UID>
				<Start>2013-04-16T08:00:00</Start>
				<Finish>2013-04-17T08:00:00</Finish>
				<Unit>2</Unit>
				<Value>1.39</Value>
			</TimephasedData>
			<TimephasedData>
				<Type>11</Type>
				<UID>11</UID>
				<Start>2013-04-17T08:00:00</Start>
				<Finish>2013-04-18T08:00:00</Finish>
				<Unit>2</Unit>
				<Value>1.39</Value>
			</TimephasedData>
			<TimephasedData>
				<Type>11</Type>
				<UID>11</UID>
				<Start>2013-04-18T08:00:00</Start>
				<Finish>2013-04-19T08:00:00</Finish>
				<Unit>2</Unit>
				<Value>1.39</Value>
			</TimephasedData>
			<TimephasedData>
				<Type>11</Type>
				<UID>11</UID>
				<Start>2013-04-19T08:00:00</Start>
				<Finish>2013-04-20T08:00:00</Finish>
				<Unit>2</Unit>
				<Value>1.39</Value>
			</TimephasedData>
			<TimephasedData>
				<Type>11</Type>
				<UID>11</UID>
				<Start>2013-04-20T08:00:00</Start>
				<Finish>2013-04-21T08:00:00</Finish>
				<Unit>2</Unit>
				<Value>1.39</Value>
			</TimephasedData>
			<TimephasedData>
				<Type>11</Type>
				<UID>11</UID>
				<Start>2013-04-21T08:00:00</Start>
				<Finish>2013-04-22T08:00:00</Finish>
				<Unit>2</Unit>
				<Value>1.39</Value>
			</TimephasedData>
			<TimephasedData>
				<Type>11</Type>
				<UID>11</UID>
				<Start>2013-04-22T08:00:00</Start>
				<Finish>2013-04-22T17:00:00</Finish>
				<Unit>2</Unit>
				<Value>0.01</Value>
			</TimephasedData>
		</Task>
		<Task>
			<UID>12</UID>
			<ID>11</ID>
			<Name>11</Name>
			<Active>1</Active>
			<Manual>1</Manual>
			<Type>0</Type>
			<IsNull>0</IsNull>
			<CreateDate>2012-06-19T09:11:00</CreateDate>
			<WBS>11</WBS>
			<OutlineNumber>11</OutlineNumber>
			<OutlineLevel>1</OutlineLevel>
			<Priority>500</Priority>
			<Start>2013-04-06T08:00:00</Start>
			<Finish>2013-04-23T17:00:00</Finish>
			<Duration>PT144H0M0S</Duration>
			<ManualStart>2013-04-06T08:00:00</ManualStart>
			<ManualFinish>2013-04-23T17:00:00</ManualFinish>
			<ManualDuration>PT144H0M0S</ManualDuration>
			<DurationFormat>7</DurationFormat>
			<Work>PT144H0M0S</Work>
			<ResumeValid>0</ResumeValid>
			<EffortDriven>0</EffortDriven>
			<Recurring>0</Recurring>
			<OverAllocated>0</OverAllocated>
			<Estimated>0</Estimated>
			<Milestone>0</Milestone>
			<Summary>0</Summary>
			<DisplayAsSummary>0</DisplayAsSummary>
			<Critical>0</Critical>
			<IsSubproject>0</IsSubproject>
			<IsSubprojectReadOnly>0</IsSubprojectReadOnly>
			<ExternalTask>0</ExternalTask>
			<EarlyStart>2013-04-06T08:00:00</EarlyStart>
			<EarlyFinish>2013-04-23T17:00:00</EarlyFinish>
			<LateStart>2013-04-30T08:00:00</LateStart>
			<LateFinish>2013-05-18T08:00:00</LateFinish>
			<StartVariance>0</StartVariance>
			<FinishVariance>0</FinishVariance>
			<WorkVariance>8640000.00</WorkVariance>
			<FreeSlack>0</FreeSlack>
			<TotalSlack>115200</TotalSlack>
			<StartSlack>115200</StartSlack>
			<FinishSlack>115200</FinishSlack>
			<FixedCost>0</FixedCost>
			<FixedCostAccrual>3</FixedCostAccrual>
			<PercentComplete>0</PercentComplete>
			<PercentWorkComplete>0</PercentWorkComplete>
			<Cost>0</Cost>
			<OvertimeCost>0</OvertimeCost>
			<OvertimeWork>PT0H0M0S</OvertimeWork>
			<ActualDuration>PT0H0M0S</ActualDuration>
			<ActualCost>0</ActualCost>
			<ActualOvertimeCost>0</ActualOvertimeCost>
			<ActualWork>PT0H0M0S</ActualWork>
			<ActualOvertimeWork>PT0H0M0S</ActualOvertimeWork>
			<RegularWork>PT144H0M0S</RegularWork>
			<RemainingDuration>PT144H0M0S</RemainingDuration>
			<RemainingCost>0</RemainingCost>
			<RemainingWork>PT144H0M0S</RemainingWork>
			<RemainingOvertimeCost>0</RemainingOvertimeCost>
			<RemainingOvertimeWork>PT0H0M0S</RemainingOvertimeWork>
			<ACWP>0.00</ACWP>
			<CV>0.00</CV>
			<ConstraintType>0</ConstraintType>
			<CalendarUID>-1</CalendarUID>
			<LevelAssignments>1</LevelAssignments>
			<LevelingCanSplit>1</LevelingCanSplit>
			<LevelingDelay>0</LevelingDelay>
			<LevelingDelayFormat>8</LevelingDelayFormat>
			<IgnoreResourceCalendar>0</IgnoreResourceCalendar>
			<HideBar>0</HideBar>
			<Rollup>0</Rollup>
			<BCWS>0.00</BCWS>
			<BCWP>0.00</BCWP>
			<PhysicalPercentComplete>0</PhysicalPercentComplete>
			<EarnedValueMethod>0</EarnedValueMethod>
			<PredecessorLink>
				<PredecessorUID>9</PredecessorUID>
				<Type>1</Type>
				<CrossProject>0</CrossProject>
				<LinkLag>0</LinkLag>
				<LagFormat>7</LagFormat>
			</PredecessorLink>
			<IsPublished>1</IsPublished>
			<CommitmentType>0</CommitmentType>
		</Task>
		<Task>
			<UID>13</UID>
			<ID>12</ID>
			<Name>12</Name>
			<Active>1</Active>
			<Manual>1</Manual>
			<Type>0</Type>
			<IsNull>0</IsNull>
			<CreateDate>2012-06-19T09:11:00</CreateDate>
			<WBS>12</WBS>
			<OutlineNumber>12</OutlineNumber>
			<OutlineLevel>1</OutlineLevel>
			<Priority>500</Priority>
			<Start>2013-04-23T08:00:00</Start>
			<Finish>2013-05-10T17:00:00</Finish>
			<Duration>PT144H0M0S</Duration>
			<ManualStart>2013-04-23T08:00:00</ManualStart>
			<ManualFinish>2013-05-10T17:00:00</ManualFinish>
			<ManualDuration>PT144H0M0S</ManualDuration>
			<DurationFormat>7</DurationFormat>
			<Work>PT112H0M0S</Work>
			<ResumeValid>0</ResumeValid>
			<EffortDriven>0</EffortDriven>
			<Recurring>0</Recurring>
			<OverAllocated>0</OverAllocated>
			<Estimated>0</Estimated>
			<Milestone>0</Milestone>
			<Summary>0</Summary>
			<DisplayAsSummary>0</DisplayAsSummary>
			<Critical>0</Critical>
			<IsSubproject>0</IsSubproject>
			<IsSubprojectReadOnly>0</IsSubprojectReadOnly>
			<ExternalTask>0</ExternalTask>
			<EarlyStart>2013-04-23T08:00:00</EarlyStart>
			<EarlyFinish>2013-05-10T17:00:00</EarlyFinish>
			<LateStart>2013-05-17T08:00:00</LateStart>
			<LateFinish>2013-06-04T08:00:00</LateFinish>
			<StartVariance>0</StartVariance>
			<FinishVariance>0</FinishVariance>
			<WorkVariance>6720000.00</WorkVariance>
			<FreeSlack>24000</FreeSlack>
			<TotalSlack>115200</TotalSlack>
			<StartSlack>115200</StartSlack>
			<FinishSlack>115200</FinishSlack>
			<FixedCost>0</FixedCost>
			<FixedCostAccrual>3</FixedCostAccrual>
			<PercentComplete>0</PercentComplete>
			<PercentWorkComplete>0</PercentWorkComplete>
			<Cost>0</Cost>
			<OvertimeCost>0</OvertimeCost>
			<OvertimeWork>PT0H0M0S</OvertimeWork>
			<ActualDuration>PT0H0M0S</ActualDuration>
			<ActualCost>0</ActualCost>
			<ActualOvertimeCost>0</ActualOvertimeCost>
			<ActualWork>PT0H0M0S</ActualWork>
			<ActualOvertimeWork>PT0H0M0S</ActualOvertimeWork>
			<RegularWork>PT112H0M0S</RegularWork>
			<RemainingDuration>PT144H0M0S</RemainingDuration>
			<RemainingCost>0</RemainingCost>
			<RemainingWork>PT112H0M0S</RemainingWork>
			<RemainingOvertimeCost>0</RemainingOvertimeCost>
			<RemainingOvertimeWork>PT0H0M0S</RemainingOvertimeWork>
			<ACWP>0.00</ACWP>
			<CV>0.00</CV>
			<ConstraintType>0</ConstraintType>
			<CalendarUID>-1</CalendarUID>
			<LevelAssignments>1</LevelAssignments>
			<LevelingCanSplit>1</LevelingCanSplit>
			<LevelingDelay>0</LevelingDelay>
			<LevelingDelayFormat>8</LevelingDelayFormat>
			<IgnoreResourceCalendar>0</IgnoreResourceCalendar>
			<HideBar>0</HideBar>
			<Rollup>0</Rollup>
			<BCWS>0.00</BCWS>
			<BCWP>0.00</BCWP>
			<PhysicalPercentComplete>0</PhysicalPercentComplete>
			<EarnedValueMethod>0</EarnedValueMethod>
			<PredecessorLink>
				<PredecessorUID>10</PredecessorUID>
				<Type>1</Type>
				<CrossProject>0</CrossProject>
				<LinkLag>0</LinkLag>
				<LagFormat>7</LagFormat>
			</PredecessorLink>
			<PredecessorLink>
				<PredecessorUID>11</PredecessorUID>
				<Type>1</Type>
				<CrossProject>0</CrossProject>
				<LinkLag>0</LinkLag>
				<LagFormat>7</LagFormat>
			</PredecessorLink>
			<IsPublished>1</IsPublished>
			<CommitmentType>0</CommitmentType>
		</Task>
		<Task>
			<UID>15</UID>
			<ID>13</ID>
			<Name>13</Name>
			<Active>1</Active>
			<Manual>1</Manual>
			<Type>0</Type>
			<IsNull>0</IsNull>
			<CreateDate>2012-06-19T09:11:00</CreateDate>
			<WBS>13</WBS>
			<OutlineNumber>13</OutlineNumber>
			<OutlineLevel>1</OutlineLevel>
			<Priority>500</Priority>
			<Start>2013-05-03T08:00:00</Start>
			<Finish>2013-05-31T17:00:00</Finish>
			<Duration>PT232H0M0S</Duration>
			<ManualStart>2013-05-03T08:00:00</ManualStart>
			<ManualFinish>2013-05-31T17:00:00</ManualFinish>
			<ManualDuration>PT232H0M0S</ManualDuration>
			<DurationFormat>7</DurationFormat>
			<Work>PT210H0M0S</Work>
			<ResumeValid>0</ResumeValid>
			<EffortDriven>0</EffortDriven>
			<Recurring>0</Recurring>
			<OverAllocated>0</OverAllocated>
			<Estimated>0</Estimated>
			<Milestone>0</Milestone>
			<Summary>0</Summary>
			<DisplayAsSummary>0</DisplayAsSummary>
			<Critical>1</Critical>
			<IsSubproject>0</IsSubproject>
			<IsSubprojectReadOnly>0</IsSubprojectReadOnly>
			<ExternalTask>0</ExternalTask>
			<EarlyStart>2013-05-03T08:00:00</EarlyStart>
			<EarlyFinish>2013-05-31T17:00:00</EarlyFinish>
			<LateStart>2013-05-03T08:00:00</LateStart>
			<LateFinish>2013-06-01T08:00:00</LateFinish>
			<StartVariance>0</StartVariance>
			<FinishVariance>0</FinishVariance>
			<WorkVariance>12600000.00</WorkVariance>
			<FreeSlack>0</FreeSlack>
			<TotalSlack>0</TotalSlack>
			<StartSlack>0</StartSlack>
			<FinishSlack>0</FinishSlack>
			<FixedCost>0</FixedCost>
			<FixedCostAccrual>3</FixedCostAccrual>
			<PercentComplete>0</PercentComplete>
			<PercentWorkComplete>0</PercentWorkComplete>
			<Cost>0</Cost>
			<OvertimeCost>0</OvertimeCost>
			<OvertimeWork>PT0H0M0S</OvertimeWork>
			<ActualDuration>PT0H0M0S</ActualDuration>
			<ActualCost>0</ActualCost>
			<ActualOvertimeCost>0</ActualOvertimeCost>
			<ActualWork>PT0H0M0S</ActualWork>
			<ActualOvertimeWork>PT0H0M0S</ActualOvertimeWork>
			<RegularWork>PT210H0M0S</RegularWork>
			<RemainingDuration>PT232H0M0S</RemainingDuration>
			<RemainingCost>0</RemainingCost>
			<RemainingWork>PT210H0M0S</RemainingWork>
			<RemainingOvertimeCost>0</RemainingOvertimeCost>
			<RemainingOvertimeWork>PT0H0M0S</RemainingOvertimeWork>
			<ACWP>0.00</ACWP>
			<CV>0.00</CV>
			<ConstraintType>0</ConstraintType>
			<CalendarUID>-1</CalendarUID>
			<LevelAssignments>1</LevelAssignments>
			<LevelingCanSplit>1</LevelingCanSplit>
			<LevelingDelay>0</LevelingDelay>
			<LevelingDelayFormat>8</LevelingDelayFormat>
			<IgnoreResourceCalendar>0</IgnoreResourceCalendar>
			<HideBar>0</HideBar>
			<Rollup>0</Rollup>
			<BCWS>0.00</BCWS>
			<BCWP>0.00</BCWP>
			<PhysicalPercentComplete>0</PhysicalPercentComplete>
			<EarnedValueMethod>0</EarnedValueMethod>
			<PredecessorLink>
				<PredecessorUID>8</PredecessorUID>
				<Type>1</Type>
				<CrossProject>0</CrossProject>
				<LinkLag>0</LinkLag>
				<LagFormat>7</LagFormat>
			</PredecessorLink>
			<PredecessorLink>
				<PredecessorUID>9</PredecessorUID>
				<Type>1</Type>
				<CrossProject>0</CrossProject>
				<LinkLag>0</LinkLag>
				<LagFormat>7</LagFormat>
			</PredecessorLink>
			<PredecessorLink>
				<PredecessorUID>10</PredecessorUID>
				<Type>1</Type>
				<CrossProject>0</CrossProject>
				<LinkLag>0</LinkLag>
				<LagFormat>7</LagFormat>
			</PredecessorLink>
			<IsPublished>1</IsPublished>
			<CommitmentType>0</CommitmentType>
		</Task>
		<Task>
			<UID>16</UID>
			<ID>14</ID>
			<Name>14</Name>
			<Active>1</Active>
			<Manual>0</Manual>
			<Type>0</Type>
			<IsNull>0</IsNull>
			<CreateDate>2012-06-19T09:11:00</CreateDate>
			<WBS>14</WBS>
			<OutlineNumber>14</OutlineNumber>
			<OutlineLevel>1</OutlineLevel>
			<Priority>500</Priority>
			<Start>2013-04-24T08:00:00</Start>
			<Finish>2013-05-17T17:00:00</Finish>
			<Duration>PT192H0M0S</Duration>
			<ManualStart>2013-04-24T08:00:00</ManualStart>
			<ManualFinish>2013-05-17T17:00:00</ManualFinish>
			<ManualDuration>PT192H0M0S</ManualDuration>
			<DurationFormat>7</DurationFormat>
			<Work>PT192H0M0S</Work>
			<ResumeValid>0</ResumeValid>
			<EffortDriven>0</EffortDriven>
			<Recurring>0</Recurring>
			<OverAllocated>0</OverAllocated>
			<Estimated>0</Estimated>
			<Milestone>0</Milestone>
			<Summary>0</Summary>
			<DisplayAsSummary>0</DisplayAsSummary>
			<Critical>0</Critical>
			<IsSubproject>0</IsSubproject>
			<IsSubprojectReadOnly>0</IsSubprojectReadOnly>
			<ExternalTask>0</ExternalTask>
			<EarlyStart>2013-04-24T08:00:00</EarlyStart>
			<EarlyFinish>2013-05-17T17:00:00</EarlyFinish>
			<LateStart>2013-05-18T08:00:00</LateStart>
			<LateFinish>2013-06-10T17:00:00</LateFinish>
			<StartVariance>0</StartVariance>
			<FinishVariance>0</FinishVariance>
			<WorkVariance>11520000.00</WorkVariance>
			<FreeSlack>0</FreeSlack>
			<TotalSlack>115200</TotalSlack>
			<StartSlack>115200</StartSlack>
			<FinishSlack>115200</FinishSlack>
			<FixedCost>0</FixedCost>
			<FixedCostAccrual>3</FixedCostAccrual>
			<PercentComplete>0</PercentComplete>
			<PercentWorkComplete>0</PercentWorkComplete>
			<Cost>0</Cost>
			<OvertimeCost>0</OvertimeCost>
			<OvertimeWork>PT0H0M0S</OvertimeWork>
			<ActualDuration>PT0H0M0S</ActualDuration>
			<ActualCost>0</ActualCost>
			<ActualOvertimeCost>0</ActualOvertimeCost>
			<ActualWork>PT0H0M0S</ActualWork>
			<ActualOvertimeWork>PT0H0M0S</ActualOvertimeWork>
			<RegularWork>PT192H0M0S</RegularWork>
			<RemainingDuration>PT192H0M0S</RemainingDuration>
			<RemainingCost>0</RemainingCost>
			<RemainingWork>PT192H0M0S</RemainingWork>
			<RemainingOvertimeCost>0</RemainingOvertimeCost>
			<RemainingOvertimeWork>PT0H0M0S</RemainingOvertimeWork>
			<ACWP>0.00</ACWP>
			<CV>0.00</CV>
			<ConstraintType>0</ConstraintType>
			<CalendarUID>-1</CalendarUID>
			<LevelAssignments>1</LevelAssignments>
			<LevelingCanSplit>1</LevelingCanSplit>
			<LevelingDelay>0</LevelingDelay>
			<LevelingDelayFormat>8</LevelingDelayFormat>
			<IgnoreResourceCalendar>0</IgnoreResourceCalendar>
			<HideBar>0</HideBar>
			<Rollup>0</Rollup>
			<BCWS>0.00</BCWS>
			<BCWP>0.00</BCWP>
			<PhysicalPercentComplete>0</PhysicalPercentComplete>
			<EarnedValueMethod>0</EarnedValueMethod>
			<PredecessorLink>
				<PredecessorUID>12</PredecessorUID>
				<Type>1</Type>
				<CrossProject>0</CrossProject>
				<LinkLag>0</LinkLag>
				<LagFormat>7</LagFormat>
			</PredecessorLink>
			<IsPublished>1</IsPublished>
			<CommitmentType>0</CommitmentType>
		</Task>
		<Task>
			<UID>17</UID>
			<ID>15</ID>
			<Name>15</Name>
			<Active>1</Active>
			<Manual>1</Manual>
			<Type>0</Type>
			<IsNull>0</IsNull>
			<CreateDate>2012-06-19T09:11:00</CreateDate>
			<WBS>15</WBS>
			<OutlineNumber>15</OutlineNumber>
			<OutlineLevel>1</OutlineLevel>
			<Priority>500</Priority>
			<Start>2013-06-01T08:00:00</Start>
			<Finish>2013-06-12T17:00:00</Finish>
			<Duration>PT88H0M0S</Duration>
			<ManualStart>2013-06-01T08:00:00</ManualStart>
			<ManualFinish>2013-06-12T17:00:00</ManualFinish>
			<ManualDuration>PT96H0M0S</ManualDuration>
			<DurationFormat>7</DurationFormat>
			<Work>PT72H0M0S</Work>
			<ResumeValid>0</ResumeValid>
			<EffortDriven>0</EffortDriven>
			<Recurring>0</Recurring>
			<OverAllocated>1</OverAllocated>
			<Estimated>0</Estimated>
			<Milestone>0</Milestone>
			<Summary>0</Summary>
			<DisplayAsSummary>0</DisplayAsSummary>
			<Critical>1</Critical>
			<IsSubproject>0</IsSubproject>
			<IsSubprojectReadOnly>0</IsSubprojectReadOnly>
			<ExternalTask>0</ExternalTask>
			<EarlyStart>2013-06-01T08:00:00</EarlyStart>
			<EarlyFinish>2013-06-12T17:00:00</EarlyFinish>
			<LateStart>2013-06-01T08:00:00</LateStart>
			<LateFinish>2013-06-13T08:00:00</LateFinish>
			<StartVariance>0</StartVariance>
			<FinishVariance>0</FinishVariance>
			<WorkVariance>4320000.00</WorkVariance>
			<FreeSlack>0</FreeSlack>
			<TotalSlack>0</TotalSlack>
			<StartSlack>0</StartSlack>
			<FinishSlack>0</FinishSlack>
			<FixedCost>0</FixedCost>
			<FixedCostAccrual>3</FixedCostAccrual>
			<PercentComplete>0</PercentComplete>
			<PercentWorkComplete>0</PercentWorkComplete>
			<Cost>0</Cost>
			<OvertimeCost>0</OvertimeCost>
			<OvertimeWork>PT0H0M0S</OvertimeWork>
			<ActualDuration>PT0H0M0S</ActualDuration>
			<ActualCost>0</ActualCost>
			<ActualOvertimeCost>0</ActualOvertimeCost>
			<ActualWork>PT0H0M0S</ActualWork>
			<ActualOvertimeWork>PT0H0M0S</ActualOvertimeWork>
			<RegularWork>PT72H0M0S</RegularWork>
			<RemainingDuration>PT96H0M0S</RemainingDuration>
			<RemainingCost>0</RemainingCost>
			<RemainingWork>PT72H0M0S</RemainingWork>
			<RemainingOvertimeCost>0</RemainingOvertimeCost>
			<RemainingOvertimeWork>PT0H0M0S</RemainingOvertimeWork>
			<ACWP>0.00</ACWP>
			<CV>0.00</CV>
			<ConstraintType>0</ConstraintType>
			<CalendarUID>-1</CalendarUID>
			<LevelAssignments>1</LevelAssignments>
			<LevelingCanSplit>1</LevelingCanSplit>
			<LevelingDelay>0</LevelingDelay>
			<LevelingDelayFormat>8</LevelingDelayFormat>
			<IgnoreResourceCalendar>0</IgnoreResourceCalendar>
			<HideBar>0</HideBar>
			<Rollup>0</Rollup>
			<BCWS>0.00</BCWS>
			<BCWP>0.00</BCWP>
			<PhysicalPercentComplete>0</PhysicalPercentComplete>
			<EarnedValueMethod>0</EarnedValueMethod>
			<PredecessorLink>
				<PredecessorUID>15</PredecessorUID>
				<Type>1</Type>
				<CrossProject>0</CrossProject>
				<LinkLag>0</LinkLag>
				<LagFormat>7</LagFormat>
			</PredecessorLink>
			<IsPublished>1</IsPublished>
			<CommitmentType>0</CommitmentType>
		</Task>
		<Task>
			<UID>18</UID>
			<ID>16</ID>
			<Name>16</Name>
			<Active>1</Active>
			<Manual>1</Manual>
			<Type>0</Type>
			<IsNull>0</IsNull>
			<CreateDate>2012-06-19T09:11:00</CreateDate>
			<WBS>16</WBS>
			<OutlineNumber>16</OutlineNumber>
			<OutlineLevel>1</OutlineLevel>
			<Priority>500</Priority>
			<Start>2013-05-16T08:00:00</Start>
			<Finish>2013-05-31T17:00:00</Finish>
			<Duration>PT128H0M0S</Duration>
			<ManualStart>2013-05-16T08:00:00</ManualStart>
			<ManualFinish>2013-05-31T17:00:00</ManualFinish>
			<ManualDuration>PT128H0M0S</ManualDuration>
			<DurationFormat>7</DurationFormat>
			<Work>PT96H0M0S</Work>
			<ResumeValid>0</ResumeValid>
			<EffortDriven>0</EffortDriven>
			<Recurring>0</Recurring>
			<OverAllocated>0</OverAllocated>
			<Estimated>0</Estimated>
			<Milestone>0</Milestone>
			<Summary>0</Summary>
			<DisplayAsSummary>0</DisplayAsSummary>
			<Critical>0</Critical>
			<IsSubproject>0</IsSubproject>
			<IsSubprojectReadOnly>0</IsSubprojectReadOnly>
			<ExternalTask>0</ExternalTask>
			<EarlyStart>2013-05-16T08:00:00</EarlyStart>
			<EarlyFinish>2013-05-31T17:00:00</EarlyFinish>
			<LateStart>2013-06-04T08:00:00</LateStart>
			<LateFinish>2013-06-20T08:00:00</LateFinish>
			<StartVariance>0</StartVariance>
			<FinishVariance>0</FinishVariance>
			<WorkVariance>5760000.00</WorkVariance>
			<FreeSlack>91200</FreeSlack>
			<TotalSlack>91200</TotalSlack>
			<StartSlack>91200</StartSlack>
			<FinishSlack>91200</FinishSlack>
			<FixedCost>0</FixedCost>
			<FixedCostAccrual>3</FixedCostAccrual>
			<PercentComplete>0</PercentComplete>
			<PercentWorkComplete>0</PercentWorkComplete>
			<Cost>0</Cost>
			<OvertimeCost>0</OvertimeCost>
			<OvertimeWork>PT0H0M0S</OvertimeWork>
			<ActualDuration>PT0H0M0S</ActualDuration>
			<ActualCost>0</ActualCost>
			<ActualOvertimeCost>0</ActualOvertimeCost>
			<ActualWork>PT0H0M0S</ActualWork>
			<ActualOvertimeWork>PT0H0M0S</ActualOvertimeWork>
			<RegularWork>PT96H0M0S</RegularWork>
			<RemainingDuration>PT128H0M0S</RemainingDuration>
			<RemainingCost>0</RemainingCost>
			<RemainingWork>PT96H0M0S</RemainingWork>
			<RemainingOvertimeCost>0</RemainingOvertimeCost>
			<RemainingOvertimeWork>PT0H0M0S</RemainingOvertimeWork>
			<ACWP>0.00</ACWP>
			<CV>0.00</CV>
			<ConstraintType>0</ConstraintType>
			<CalendarUID>-1</CalendarUID>
			<LevelAssignments>1</LevelAssignments>
			<LevelingCanSplit>1</LevelingCanSplit>
			<LevelingDelay>0</LevelingDelay>
			<LevelingDelayFormat>8</LevelingDelayFormat>
			<IgnoreResourceCalendar>0</IgnoreResourceCalendar>
			<HideBar>0</HideBar>
			<Rollup>0</Rollup>
			<BCWS>0.00</BCWS>
			<BCWP>0.00</BCWP>
			<PhysicalPercentComplete>0</PhysicalPercentComplete>
			<EarnedValueMethod>0</EarnedValueMethod>
			<PredecessorLink>
				<PredecessorUID>13</PredecessorUID>
				<Type>1</Type>
				<CrossProject>0</CrossProject>
				<LinkLag>0</LinkLag>
				<LagFormat>7</LagFormat>
			</PredecessorLink>
			<IsPublished>1</IsPublished>
			<CommitmentType>0</CommitmentType>
		</Task>
		<Task>
			<UID>19</UID>
			<ID>17</ID>
			<Name>17</Name>
			<Active>1</Active>
			<Manual>1</Manual>
			<Type>0</Type>
			<IsNull>0</IsNull>
			<CreateDate>2012-06-19T09:11:00</CreateDate>
			<WBS>17</WBS>
			<OutlineNumber>17</OutlineNumber>
			<OutlineLevel>1</OutlineLevel>
			<Priority>500</Priority>
			<Start>2013-05-18T08:00:00</Start>
			<Finish>2013-05-26T17:00:00</Finish>
			<Duration>PT72H0M0S</Duration>
			<ManualStart>2013-05-18T08:00:00</ManualStart>
			<ManualFinish>2013-05-26T17:00:00</ManualFinish>
			<ManualDuration>PT72H0M0S</ManualDuration>
			<DurationFormat>7</DurationFormat>
			<Work>PT42H0M0S</Work>
			<ResumeValid>0</ResumeValid>
			<EffortDriven>0</EffortDriven>
			<Recurring>0</Recurring>
			<OverAllocated>1</OverAllocated>
			<Estimated>0</Estimated>
			<Milestone>0</Milestone>
			<Summary>0</Summary>
			<DisplayAsSummary>0</DisplayAsSummary>
			<Critical>0</Critical>
			<IsSubproject>0</IsSubproject>
			<IsSubprojectReadOnly>0</IsSubprojectReadOnly>
			<ExternalTask>0</ExternalTask>
			<EarlyStart>2013-05-18T08:00:00</EarlyStart>
			<EarlyFinish>2013-05-26T17:00:00</EarlyFinish>
			<LateStart>2013-06-11T08:00:00</LateStart>
			<LateFinish>2013-06-20T08:00:00</LateFinish>
			<StartVariance>0</StartVariance>
			<FinishVariance>0</FinishVariance>
			<WorkVariance>2520000.00</WorkVariance>
			<FreeSlack>115200</FreeSlack>
			<TotalSlack>115200</TotalSlack>
			<StartSlack>115200</StartSlack>
			<FinishSlack>115200</FinishSlack>
			<FixedCost>0</FixedCost>
			<FixedCostAccrual>3</FixedCostAccrual>
			<PercentComplete>0</PercentComplete>
			<PercentWorkComplete>0</PercentWorkComplete>
			<Cost>0</Cost>
			<OvertimeCost>0</OvertimeCost>
			<OvertimeWork>PT0H0M0S</OvertimeWork>
			<ActualDuration>PT0H0M0S</ActualDuration>
			<ActualCost>0</ActualCost>
			<ActualOvertimeCost>0</ActualOvertimeCost>
			<ActualWork>PT0H0M0S</ActualWork>
			<ActualOvertimeWork>PT0H0M0S</ActualOvertimeWork>
			<RegularWork>PT42H0M0S</RegularWork>
			<RemainingDuration>PT72H0M0S</RemainingDuration>
			<RemainingCost>0</RemainingCost>
			<RemainingWork>PT42H0M0S</RemainingWork>
			<RemainingOvertimeCost>0</RemainingOvertimeCost>
			<RemainingOvertimeWork>PT0H0M0S</RemainingOvertimeWork>
			<ACWP>0.00</ACWP>
			<CV>0.00</CV>
			<ConstraintType>0</ConstraintType>
			<CalendarUID>-1</CalendarUID>
			<LevelAssignments>1</LevelAssignments>
			<LevelingCanSplit>1</LevelingCanSplit>
			<LevelingDelay>0</LevelingDelay>
			<LevelingDelayFormat>8</LevelingDelayFormat>
			<IgnoreResourceCalendar>0</IgnoreResourceCalendar>
			<HideBar>0</HideBar>
			<Rollup>0</Rollup>
			<BCWS>0.00</BCWS>
			<BCWP>0.00</BCWP>
			<PhysicalPercentComplete>0</PhysicalPercentComplete>
			<EarnedValueMethod>0</EarnedValueMethod>
			<PredecessorLink>
				<PredecessorUID>16</PredecessorUID>
				<Type>1</Type>
				<CrossProject>0</CrossProject>
				<LinkLag>0</LinkLag>
				<LagFormat>7</LagFormat>
			</PredecessorLink>
			<IsPublished>1</IsPublished>
			<CommitmentType>0</CommitmentType>
		</Task>
		<Task>
			<UID>20</UID>
			<ID>18</ID>
			<Name>18</Name>
			<Active>1</Active>
			<Manual>0</Manual>
			<Type>0</Type>
			<IsNull>0</IsNull>
			<CreateDate>2012-06-19T09:11:00</CreateDate>
			<WBS>18</WBS>
			<OutlineNumber>18</OutlineNumber>
			<OutlineLevel>1</OutlineLevel>
			<Priority>500</Priority>
			<Start>2013-06-13T08:00:00</Start>
			<Finish>2013-06-19T17:00:00</Finish>
			<Duration>PT40H0M0S</Duration>
			<ManualStart>2013-06-13T08:00:00</ManualStart>
			<ManualFinish>2013-06-19T17:00:00</ManualFinish>
			<ManualDuration>PT40H0M0S</ManualDuration>
			<DurationFormat>7</DurationFormat>
			<Work>PT40H0M0S</Work>
			<ResumeValid>0</ResumeValid>
			<EffortDriven>0</EffortDriven>
			<Recurring>0</Recurring>
			<OverAllocated>0</OverAllocated>
			<Estimated>0</Estimated>
			<Milestone>0</Milestone>
			<Summary>0</Summary>
			<DisplayAsSummary>0</DisplayAsSummary>
			<Critical>1</Critical>
			<IsSubproject>0</IsSubproject>
			<IsSubprojectReadOnly>0</IsSubprojectReadOnly>
			<ExternalTask>0</ExternalTask>
			<EarlyStart>2013-06-13T08:00:00</EarlyStart>
			<EarlyFinish>2013-06-19T17:00:00</EarlyFinish>
			<LateStart>2013-06-13T08:00:00</LateStart>
			<LateFinish>2013-06-19T17:00:00</LateFinish>
			<StartVariance>0</StartVariance>
			<FinishVariance>0</FinishVariance>
			<WorkVariance>2400000.00</WorkVariance>
			<FreeSlack>0</FreeSlack>
			<TotalSlack>0</TotalSlack>
			<StartSlack>0</StartSlack>
			<FinishSlack>0</FinishSlack>
			<FixedCost>0</FixedCost>
			<FixedCostAccrual>3</FixedCostAccrual>
			<PercentComplete>0</PercentComplete>
			<PercentWorkComplete>0</PercentWorkComplete>
			<Cost>0</Cost>
			<OvertimeCost>0</OvertimeCost>
			<OvertimeWork>PT0H0M0S</OvertimeWork>
			<ActualDuration>PT0H0M0S</ActualDuration>
			<ActualCost>0</ActualCost>
			<ActualOvertimeCost>0</ActualOvertimeCost>
			<ActualWork>PT0H0M0S</ActualWork>
			<ActualOvertimeWork>PT0H0M0S</ActualOvertimeWork>
			<RegularWork>PT40H0M0S</RegularWork>
			<RemainingDuration>PT40H0M0S</RemainingDuration>
			<RemainingCost>0</RemainingCost>
			<RemainingWork>PT40H0M0S</RemainingWork>
			<RemainingOvertimeCost>0</RemainingOvertimeCost>
			<RemainingOvertimeWork>PT0H0M0S</RemainingOvertimeWork>
			<ACWP>0.00</ACWP>
			<CV>0.00</CV>
			<ConstraintType>6</ConstraintType>
			<CalendarUID>-1</CalendarUID>
			<ConstraintDate>2007-06-18T17:00:00</ConstraintDate>
			<LevelAssignments>1</LevelAssignments>
			<LevelingCanSplit>1</LevelingCanSplit>
			<LevelingDelay>0</LevelingDelay>
			<LevelingDelayFormat>8</LevelingDelayFormat>
			<IgnoreResourceCalendar>0</IgnoreResourceCalendar>
			<HideBar>0</HideBar>
			<Rollup>0</Rollup>
			<BCWS>0.00</BCWS>
			<BCWP>0.00</BCWP>
			<PhysicalPercentComplete>0</PhysicalPercentComplete>
			<EarnedValueMethod>0</EarnedValueMethod>
			<PredecessorLink>
				<PredecessorUID>16</PredecessorUID>
				<Type>1</Type>
				<CrossProject>0</CrossProject>
				<LinkLag>0</LinkLag>
				<LagFormat>7</LagFormat>
			</PredecessorLink>
			<PredecessorLink>
				<PredecessorUID>17</PredecessorUID>
				<Type>1</Type>
				<CrossProject>0</CrossProject>
				<LinkLag>0</LinkLag>
				<LagFormat>7</LagFormat>
			</PredecessorLink>
			<IsPublished>1</IsPublished>
			<CommitmentType>0</CommitmentType>
		</Task>
		<Task>
			<UID>21</UID>
			<ID>19</ID>
			<Name>19</Name>
			<Active>1</Active>
			<Manual>1</Manual>
			<Type>0</Type>
			<IsNull>0</IsNull>
			<CreateDate>2012-06-19T09:11:00</CreateDate>
			<WBS>19</WBS>
			<OutlineNumber>19</OutlineNumber>
			<OutlineLevel>1</OutlineLevel>
			<Priority>500</Priority>
			<Start>2013-06-20T08:00:00</Start>
			<Finish>2013-07-01T17:00:00</Finish>
			<Duration>PT96H0M0S</Duration>
			<ManualStart>2013-06-20T08:00:00</ManualStart>
			<ManualFinish>2013-07-01T17:00:00</ManualFinish>
			<ManualDuration>PT96H0M0S</ManualDuration>
			<DurationFormat>7</DurationFormat>
			<Work>PT64H0M0S</Work>
			<ResumeValid>0</ResumeValid>
			<EffortDriven>0</EffortDriven>
			<Recurring>0</Recurring>
			<OverAllocated>0</OverAllocated>
			<Estimated>0</Estimated>
			<Milestone>0</Milestone>
			<Summary>0</Summary>
			<DisplayAsSummary>0</DisplayAsSummary>
			<Critical>1</Critical>
			<IsSubproject>0</IsSubproject>
			<IsSubprojectReadOnly>0</IsSubprojectReadOnly>
			<ExternalTask>0</ExternalTask>
			<EarlyStart>2013-06-20T08:00:00</EarlyStart>
			<EarlyFinish>2013-07-01T17:00:00</EarlyFinish>
			<LateStart>2013-06-20T08:00:00</LateStart>
			<LateFinish>2013-07-01T17:00:00</LateFinish>
			<StartVariance>0</StartVariance>
			<FinishVariance>0</FinishVariance>
			<WorkVariance>3840000.00</WorkVariance>
			<FreeSlack>0</FreeSlack>
			<TotalSlack>0</TotalSlack>
			<StartSlack>0</StartSlack>
			<FinishSlack>0</FinishSlack>
			<FixedCost>0</FixedCost>
			<FixedCostAccrual>3</FixedCostAccrual>
			<PercentComplete>0</PercentComplete>
			<PercentWorkComplete>0</PercentWorkComplete>
			<Cost>0</Cost>
			<OvertimeCost>0</OvertimeCost>
			<OvertimeWork>PT0H0M0S</OvertimeWork>
			<ActualDuration>PT0H0M0S</ActualDuration>
			<ActualCost>0</ActualCost>
			<ActualOvertimeCost>0</ActualOvertimeCost>
			<ActualWork>PT0H0M0S</ActualWork>
			<ActualOvertimeWork>PT0H0M0S</ActualOvertimeWork>
			<RegularWork>PT64H0M0S</RegularWork>
			<RemainingDuration>PT96H0M0S</RemainingDuration>
			<RemainingCost>0</RemainingCost>
			<RemainingWork>PT64H0M0S</RemainingWork>
			<RemainingOvertimeCost>0</RemainingOvertimeCost>
			<RemainingOvertimeWork>PT0H0M0S</RemainingOvertimeWork>
			<ACWP>0.00</ACWP>
			<CV>0.00</CV>
			<ConstraintType>0</ConstraintType>
			<CalendarUID>-1</CalendarUID>
			<LevelAssignments>1</LevelAssignments>
			<LevelingCanSplit>1</LevelingCanSplit>
			<LevelingDelay>0</LevelingDelay>
			<LevelingDelayFormat>8</LevelingDelayFormat>
			<IgnoreResourceCalendar>0</IgnoreResourceCalendar>
			<HideBar>0</HideBar>
			<Rollup>0</Rollup>
			<BCWS>0.00</BCWS>
			<BCWP>0.00</BCWP>
			<PhysicalPercentComplete>0</PhysicalPercentComplete>
			<EarnedValueMethod>0</EarnedValueMethod>
			<PredecessorLink>
				<PredecessorUID>18</PredecessorUID>
				<Type>1</Type>
				<CrossProject>0</CrossProject>
				<LinkLag>0</LinkLag>
				<LagFormat>7</LagFormat>
			</PredecessorLink>
			<PredecessorLink>
				<PredecessorUID>19</PredecessorUID>
				<Type>1</Type>
				<CrossProject>0</CrossProject>
				<LinkLag>0</LinkLag>
				<LagFormat>7</LagFormat>
			</PredecessorLink>
			<PredecessorLink>
				<PredecessorUID>20</PredecessorUID>
				<Type>1</Type>
				<CrossProject>0</CrossProject>
				<LinkLag>0</LinkLag>
				<LagFormat>7</LagFormat>
			</PredecessorLink>
			<IsPublished>1</IsPublished>
			<CommitmentType>0</CommitmentType>
		</Task>
	</Tasks>
	<Resources>
		<Resource>
			<UID>0</UID>
			<ID>0</ID>
			<Type>1</Type>
			<IsNull>0</IsNull>
			<WorkGroup>0</WorkGroup>
			<MaxUnits>1.00</MaxUnits>
			<PeakUnits>0.00</PeakUnits>
			<OverAllocated>0</OverAllocated>
			<CanLevel>1</CanLevel>
			<AccrueAt>3</AccrueAt>
			<Work>PT0H0M0S</Work>
			<RegularWork>PT0H0M0S</RegularWork>
			<OvertimeWork>PT0H0M0S</OvertimeWork>
			<ActualWork>PT0H0M0S</ActualWork>
			<RemainingWork>PT0H0M0S</RemainingWork>
			<ActualOvertimeWork>PT0H0M0S</ActualOvertimeWork>
			<RemainingOvertimeWork>PT0H0M0S</RemainingOvertimeWork>
			<PercentWorkComplete>0</PercentWorkComplete>
			<StandardRate>0</StandardRate>
			<StandardRateFormat>2</StandardRateFormat>
			<Cost>0</Cost>
			<OvertimeRate>0</OvertimeRate>
			<OvertimeRateFormat>2</OvertimeRateFormat>
			<OvertimeCost>0</OvertimeCost>
			<CostPerUse>0</CostPerUse>
			<ActualCost>0</ActualCost>
			<ActualOvertimeCost>0</ActualOvertimeCost>
			<RemainingCost>0</RemainingCost>
			<RemainingOvertimeCost>0</RemainingOvertimeCost>
			<WorkVariance>0.00</WorkVariance>
			<CostVariance>0</CostVariance>
			<SV>0.00</SV>
			<CV>0.00</CV>
			<ACWP>0.00</ACWP>
			<CalendarUID>2</CalendarUID>
			<BCWS>0.00</BCWS>
			<BCWP>0.00</BCWP>
			<IsGeneric>0</IsGeneric>
			<IsInactive>0</IsInactive>
			<IsEnterprise>0</IsEnterprise>
			<BookingType>0</BookingType>
			<CreationDate>2012-06-19T09:09:00</CreationDate>
			<IsCostResource>0</IsCostResource>
			<IsBudget>0</IsBudget>
		</Resource>
		<Resource>
			<UID>1</UID>
			<ID>1</ID>
			<Name>Employee7</Name>
			<Type>1</Type>
			<IsNull>0</IsNull>
			<Initials>E</Initials>
			<WorkGroup>0</WorkGroup>
			<MaxUnits>1.00</MaxUnits>
			<PeakUnits>1.00</PeakUnits>
			<OverAllocated>0</OverAllocated>
			<CanLevel>1</CanLevel>
			<AccrueAt>3</AccrueAt>
			<Work>PT172H0M0S</Work>
			<RegularWork>PT172H0M0S</RegularWork>
			<OvertimeWork>PT0H0M0S</OvertimeWork>
			<ActualWork>PT78H0M0S</ActualWork>
			<RemainingWork>PT94H0M0S</RemainingWork>
			<ActualOvertimeWork>PT0H0M0S</ActualOvertimeWork>
			<RemainingOvertimeWork>PT0H0M0S</RemainingOvertimeWork>
			<PercentWorkComplete>45</PercentWorkComplete>
			<StandardRate>0</StandardRate>
			<StandardRateFormat>2</StandardRateFormat>
			<Cost>0</Cost>
			<OvertimeRate>0</OvertimeRate>
			<OvertimeRateFormat>2</OvertimeRateFormat>
			<OvertimeCost>0</OvertimeCost>
			<CostPerUse>0</CostPerUse>
			<ActualCost>0</ActualCost>
			<ActualOvertimeCost>0</ActualOvertimeCost>
			<RemainingCost>0</RemainingCost>
			<RemainingOvertimeCost>0</RemainingOvertimeCost>
			<WorkVariance>10320000.00</WorkVariance>
			<CostVariance>0</CostVariance>
			<SV>0.00</SV>
			<CV>0.00</CV>
			<ACWP>0.00</ACWP>
			<CalendarUID>3</CalendarUID>
			<BCWS>0.00</BCWS>
			<BCWP>0.00</BCWP>
			<IsGeneric>0</IsGeneric>
			<IsInactive>0</IsInactive>
			<IsEnterprise>0</IsEnterprise>
			<BookingType>0</BookingType>
			<CreationDate>2012-06-19T09:11:00</CreationDate>
			<IsCostResource>0</IsCostResource>
			<IsBudget>0</IsBudget>
		</Resource>
		<Resource>
			<UID>2</UID>
			<ID>2</ID>
			<Name>Employee3</Name>
			<Type>1</Type>
			<IsNull>0</IsNull>
			<Initials>E</Initials>
			<WorkGroup>0</WorkGroup>
			<MaxUnits>1.00</MaxUnits>
			<PeakUnits>0.00</PeakUnits>
			<OverAllocated>0</OverAllocated>
			<CanLevel>1</CanLevel>
			<AccrueAt>3</AccrueAt>
			<Work>PT234H0M0S</Work>
			<RegularWork>PT234H0M0S</RegularWork>
			<OvertimeWork>PT0H0M0S</OvertimeWork>
			<ActualWork>PT234H0M0S</ActualWork>
			<RemainingWork>PT0H0M0S</RemainingWork>
			<ActualOvertimeWork>PT0H0M0S</ActualOvertimeWork>
			<RemainingOvertimeWork>PT0H0M0S</RemainingOvertimeWork>
			<PercentWorkComplete>100</PercentWorkComplete>
			<StandardRate>0</StandardRate>
			<StandardRateFormat>2</StandardRateFormat>
			<Cost>0</Cost>
			<OvertimeRate>0</OvertimeRate>
			<OvertimeRateFormat>2</OvertimeRateFormat>
			<OvertimeCost>0</OvertimeCost>
			<CostPerUse>0</CostPerUse>
			<ActualCost>0</ActualCost>
			<ActualOvertimeCost>0</ActualOvertimeCost>
			<RemainingCost>0</RemainingCost>
			<RemainingOvertimeCost>0</RemainingOvertimeCost>
			<WorkVariance>14040000.00</WorkVariance>
			<CostVariance>0</CostVariance>
			<SV>0.00</SV>
			<CV>0.00</CV>
			<ACWP>0.00</ACWP>
			<CalendarUID>4</CalendarUID>
			<BCWS>0.00</BCWS>
			<BCWP>0.00</BCWP>
			<IsGeneric>0</IsGeneric>
			<IsInactive>0</IsInactive>
			<IsEnterprise>0</IsEnterprise>
			<BookingType>0</BookingType>
			<CreationDate>2012-06-19T09:12:00</CreationDate>
			<IsCostResource>0</IsCostResource>
			<IsBudget>0</IsBudget>
		</Resource>
		<Resource>
			<UID>3</UID>
			<ID>3</ID>
			<Name>Employee5</Name>
			<Type>1</Type>
			<IsNull>0</IsNull>
			<Initials>E</Initials>
			<WorkGroup>0</WorkGroup>
			<MaxUnits>1.00</MaxUnits>
			<PeakUnits>2.00</PeakUnits>
			<OverAllocated>1</OverAllocated>
			<CanLevel>1</CanLevel>
			<AccrueAt>3</AccrueAt>
			<Work>PT264H0M0S</Work>
			<RegularWork>PT264H0M0S</RegularWork>
			<OvertimeWork>PT0H0M0S</OvertimeWork>
			<ActualWork>PT0H0M0S</ActualWork>
			<RemainingWork>PT264H0M0S</RemainingWork>
			<ActualOvertimeWork>PT0H0M0S</ActualOvertimeWork>
			<RemainingOvertimeWork>PT0H0M0S</RemainingOvertimeWork>
			<PercentWorkComplete>0</PercentWorkComplete>
			<StandardRate>0</StandardRate>
			<StandardRateFormat>2</StandardRateFormat>
			<Cost>0</Cost>
			<OvertimeRate>0</OvertimeRate>
			<OvertimeRateFormat>2</OvertimeRateFormat>
			<OvertimeCost>0</OvertimeCost>
			<CostPerUse>0</CostPerUse>
			<ActualCost>0</ActualCost>
			<ActualOvertimeCost>0</ActualOvertimeCost>
			<RemainingCost>0</RemainingCost>
			<RemainingOvertimeCost>0</RemainingOvertimeCost>
			<WorkVariance>15840000.00</WorkVariance>
			<CostVariance>0</CostVariance>
			<SV>0.00</SV>
			<CV>0.00</CV>
			<ACWP>0.00</ACWP>
			<CalendarUID>5</CalendarUID>
			<BCWS>0.00</BCWS>
			<BCWP>0.00</BCWP>
			<IsGeneric>0</IsGeneric>
			<IsInactive>0</IsInactive>
			<IsEnterprise>0</IsEnterprise>
			<BookingType>0</BookingType>
			<CreationDate>2012-06-19T09:12:00</CreationDate>
			<IsCostResource>0</IsCostResource>
			<IsBudget>0</IsBudget>
		</Resource>
		<Resource>
			<UID>4</UID>
			<ID>4</ID>
			<Name>Employee1</Name>
			<Type>1</Type>
			<IsNull>0</IsNull>
			<Initials>E</Initials>
			<WorkGroup>0</WorkGroup>
			<MaxUnits>1.00</MaxUnits>
			<PeakUnits>1.25</PeakUnits>
			<OverAllocated>1</OverAllocated>
			<CanLevel>1</CanLevel>
			<AccrueAt>3</AccrueAt>
			<Work>PT468H0M0S</Work>
			<RegularWork>PT468H0M0S</RegularWork>
			<OvertimeWork>PT0H0M0S</OvertimeWork>
			<ActualWork>PT136H0M0S</ActualWork>
			<RemainingWork>PT332H0M0S</RemainingWork>
			<ActualOvertimeWork>PT0H0M0S</ActualOvertimeWork>
			<RemainingOvertimeWork>PT0H0M0S</RemainingOvertimeWork>
			<PercentWorkComplete>29</PercentWorkComplete>
			<StandardRate>0</StandardRate>
			<StandardRateFormat>2</StandardRateFormat>
			<Cost>0</Cost>
			<OvertimeRate>0</OvertimeRate>
			<OvertimeRateFormat>2</OvertimeRateFormat>
			<OvertimeCost>0</OvertimeCost>
			<CostPerUse>0</CostPerUse>
			<ActualCost>0</ActualCost>
			<ActualOvertimeCost>0</ActualOvertimeCost>
			<RemainingCost>0</RemainingCost>
			<RemainingOvertimeCost>0</RemainingOvertimeCost>
			<WorkVariance>28080000.00</WorkVariance>
			<CostVariance>0</CostVariance>
			<SV>0.00</SV>
			<CV>0.00</CV>
			<ACWP>0.00</ACWP>
			<CalendarUID>6</CalendarUID>
			<BCWS>0.00</BCWS>
			<BCWP>0.00</BCWP>
			<IsGeneric>0</IsGeneric>
			<IsInactive>0</IsInactive>
			<IsEnterprise>0</IsEnterprise>
			<BookingType>0</BookingType>
			<CreationDate>2012-06-19T09:12:00</CreationDate>
			<IsCostResource>0</IsCostResource>
			<IsBudget>0</IsBudget>
		</Resource>
		<Resource>
			<UID>5</UID>
			<ID>5</ID>
			<Name>Employee6</Name>
			<Type>1</Type>
			<IsNull>0</IsNull>
			<Initials>E</Initials>
			<WorkGroup>0</WorkGroup>
			<MaxUnits>1.00</MaxUnits>
			<PeakUnits>0.00</PeakUnits>
			<OverAllocated>0</OverAllocated>
			<CanLevel>1</CanLevel>
			<AccrueAt>3</AccrueAt>
			<Work>PT40H0M0S</Work>
			<RegularWork>PT40H0M0S</RegularWork>
			<OvertimeWork>PT0H0M0S</OvertimeWork>
			<ActualWork>PT40H0M0S</ActualWork>
			<RemainingWork>PT0H0M0S</RemainingWork>
			<ActualOvertimeWork>PT0H0M0S</ActualOvertimeWork>
			<RemainingOvertimeWork>PT0H0M0S</RemainingOvertimeWork>
			<PercentWorkComplete>100</PercentWorkComplete>
			<StandardRate>0</StandardRate>
			<StandardRateFormat>2</StandardRateFormat>
			<Cost>0</Cost>
			<OvertimeRate>0</OvertimeRate>
			<OvertimeRateFormat>2</OvertimeRateFormat>
			<OvertimeCost>0</OvertimeCost>
			<CostPerUse>0</CostPerUse>
			<ActualCost>0</ActualCost>
			<ActualOvertimeCost>0</ActualOvertimeCost>
			<RemainingCost>0</RemainingCost>
			<RemainingOvertimeCost>0</RemainingOvertimeCost>
			<WorkVariance>2400000.00</WorkVariance>
			<CostVariance>0</CostVariance>
			<SV>0.00</SV>
			<CV>0.00</CV>
			<ACWP>0.00</ACWP>
			<CalendarUID>7</CalendarUID>
			<BCWS>0.00</BCWS>
			<BCWP>0.00</BCWP>
			<IsGeneric>0</IsGeneric>
			<IsInactive>0</IsInactive>
			<IsEnterprise>0</IsEnterprise>
			<BookingType>0</BookingType>
			<CreationDate>2012-06-19T09:12:00</CreationDate>
			<IsCostResource>0</IsCostResource>
			<IsBudget>0</IsBudget>
		</Resource>
		<Resource>
			<UID>6</UID>
			<ID>6</ID>
			<Name>Employee9</Name>
			<Type>1</Type>
			<IsNull>0</IsNull>
			<Initials>E</Initials>
			<WorkGroup>0</WorkGroup>
			<MaxUnits>1.00</MaxUnits>
			<PeakUnits>0.00</PeakUnits>
			<OverAllocated>0</OverAllocated>
			<CanLevel>1</CanLevel>
			<AccrueAt>3</AccrueAt>
			<Work>PT115H5M0S</Work>
			<RegularWork>PT115H5M0S</RegularWork>
			<OvertimeWork>PT0H0M0S</OvertimeWork>
			<ActualWork>PT115H5M0S</ActualWork>
			<RemainingWork>PT0H0M0S</RemainingWork>
			<ActualOvertimeWork>PT0H0M0S</ActualOvertimeWork>
			<RemainingOvertimeWork>PT0H0M0S</RemainingOvertimeWork>
			<PercentWorkComplete>100</PercentWorkComplete>
			<StandardRate>0</StandardRate>
			<StandardRateFormat>2</StandardRateFormat>
			<Cost>0</Cost>
			<OvertimeRate>0</OvertimeRate>
			<OvertimeRateFormat>2</OvertimeRateFormat>
			<OvertimeCost>0</OvertimeCost>
			<CostPerUse>0</CostPerUse>
			<ActualCost>0</ActualCost>
			<ActualOvertimeCost>0</ActualOvertimeCost>
			<RemainingCost>0</RemainingCost>
			<RemainingOvertimeCost>0</RemainingOvertimeCost>
			<WorkVariance>6905000.00</WorkVariance>
			<CostVariance>0</CostVariance>
			<SV>0.00</SV>
			<CV>0.00</CV>
			<ACWP>0.00</ACWP>
			<CalendarUID>8</CalendarUID>
			<BCWS>0.00</BCWS>
			<BCWP>0.00</BCWP>
			<IsGeneric>0</IsGeneric>
			<IsInactive>0</IsInactive>
			<IsEnterprise>0</IsEnterprise>
			<BookingType>0</BookingType>
			<CreationDate>2012-06-19T09:12:00</CreationDate>
			<IsCostResource>0</IsCostResource>
			<IsBudget>0</IsBudget>
		</Resource>
		<Resource>
			<UID>7</UID>
			<ID>7</ID>
			<Name>Employee4</Name>
			<Type>1</Type>
			<IsNull>0</IsNull>
			<Initials>E</Initials>
			<WorkGroup>0</WorkGroup>
			<MaxUnits>1.00</MaxUnits>
			<PeakUnits>1.00</PeakUnits>
			<OverAllocated>0</OverAllocated>
			<CanLevel>1</CanLevel>
			<AccrueAt>3</AccrueAt>
			<Work>PT312H0M0S</Work>
			<RegularWork>PT312H0M0S</RegularWork>
			<OvertimeWork>PT0H0M0S</OvertimeWork>
			<ActualWork>PT120H0M0S</ActualWork>
			<RemainingWork>PT192H0M0S</RemainingWork>
			<ActualOvertimeWork>PT0H0M0S</ActualOvertimeWork>
			<RemainingOvertimeWork>PT0H0M0S</RemainingOvertimeWork>
			<PercentWorkComplete>38</PercentWorkComplete>
			<StandardRate>0</StandardRate>
			<StandardRateFormat>2</StandardRateFormat>
			<Cost>0</Cost>
			<OvertimeRate>0</OvertimeRate>
			<OvertimeRateFormat>2</OvertimeRateFormat>
			<OvertimeCost>0</OvertimeCost>
			<CostPerUse>0</CostPerUse>
			<ActualCost>0</ActualCost>
			<ActualOvertimeCost>0</ActualOvertimeCost>
			<RemainingCost>0</RemainingCost>
			<RemainingOvertimeCost>0</RemainingOvertimeCost>
			<WorkVariance>18720000.00</WorkVariance>
			<CostVariance>0</CostVariance>
			<SV>0.00</SV>
			<CV>0.00</CV>
			<ACWP>0.00</ACWP>
			<CalendarUID>12</CalendarUID>
			<BCWS>0.00</BCWS>
			<BCWP>0.00</BCWP>
			<IsGeneric>0</IsGeneric>
			<IsInactive>0</IsInactive>
			<IsEnterprise>0</IsEnterprise>
			<BookingType>0</BookingType>
			<CreationDate>2012-09-19T15:49:00</CreationDate>
			<IsCostResource>0</IsCostResource>
			<IsBudget>0</IsBudget>
		</Resource>
		<Resource>
			<UID>8</UID>
			<ID>8</ID>
			<Name>Employee8</Name>
			<Type>1</Type>
			<IsNull>0</IsNull>
			<Initials>E</Initials>
			<WorkGroup>0</WorkGroup>
			<MaxUnits>1.00</MaxUnits>
			<PeakUnits>0.00</PeakUnits>
			<OverAllocated>0</OverAllocated>
			<CanLevel>1</CanLevel>
			<AccrueAt>3</AccrueAt>
			<Work>PT0H0M0S</Work>
			<RegularWork>PT0H0M0S</RegularWork>
			<OvertimeWork>PT0H0M0S</OvertimeWork>
			<ActualWork>PT0H0M0S</ActualWork>
			<RemainingWork>PT0H0M0S</RemainingWork>
			<ActualOvertimeWork>PT0H0M0S</ActualOvertimeWork>
			<RemainingOvertimeWork>PT0H0M0S</RemainingOvertimeWork>
			<PercentWorkComplete>0</PercentWorkComplete>
			<StandardRate>0</StandardRate>
			<StandardRateFormat>2</StandardRateFormat>
			<Cost>0</Cost>
			<OvertimeRate>0</OvertimeRate>
			<OvertimeRateFormat>2</OvertimeRateFormat>
			<OvertimeCost>0</OvertimeCost>
			<CostPerUse>0</CostPerUse>
			<ActualCost>0</ActualCost>
			<ActualOvertimeCost>0</ActualOvertimeCost>
			<RemainingCost>0</RemainingCost>
			<RemainingOvertimeCost>0</RemainingOvertimeCost>
			<WorkVariance>0.00</WorkVariance>
			<CostVariance>0</CostVariance>
			<SV>0.00</SV>
			<CV>0.00</CV>
			<ACWP>0.00</ACWP>
			<CalendarUID>13</CalendarUID>
			<BCWS>0.00</BCWS>
			<BCWP>0.00</BCWP>
			<IsGeneric>0</IsGeneric>
			<IsInactive>0</IsInactive>
			<IsEnterprise>0</IsEnterprise>
			<BookingType>0</BookingType>
			<CreationDate>2012-09-19T15:52:00</CreationDate>
			<IsCostResource>0</IsCostResource>
			<IsBudget>0</IsBudget>
		</Resource>
		<Resource>
			<UID>9</UID>
			<ID>9</ID>
			<Name>Employee2</Name>
			<Type>1</Type>
			<IsNull>0</IsNull>
			<Initials>E</Initials>
			<WorkGroup>0</WorkGroup>
			<MaxUnits>1.00</MaxUnits>
			<PeakUnits>1.00</PeakUnits>
			<OverAllocated>0</OverAllocated>
			<CanLevel>1</CanLevel>
			<AccrueAt>3</AccrueAt>
			<Work>PT144H0M0S</Work>
			<RegularWork>PT144H0M0S</RegularWork>
			<OvertimeWork>PT0H0M0S</OvertimeWork>
			<ActualWork>PT0H0M0S</ActualWork>
			<RemainingWork>PT144H0M0S</RemainingWork>
			<ActualOvertimeWork>PT0H0M0S</ActualOvertimeWork>
			<RemainingOvertimeWork>PT0H0M0S</RemainingOvertimeWork>
			<PercentWorkComplete>0</PercentWorkComplete>
			<StandardRate>0</StandardRate>
			<StandardRateFormat>2</StandardRateFormat>
			<Cost>0</Cost>
			<OvertimeRate>0</OvertimeRate>
			<OvertimeRateFormat>2</OvertimeRateFormat>
			<OvertimeCost>0</OvertimeCost>
			<CostPerUse>0</CostPerUse>
			<ActualCost>0</ActualCost>
			<ActualOvertimeCost>0</ActualOvertimeCost>
			<RemainingCost>0</RemainingCost>
			<RemainingOvertimeCost>0</RemainingOvertimeCost>
			<WorkVariance>8640000.00</WorkVariance>
			<CostVariance>0</CostVariance>
			<SV>0.00</SV>
			<CV>0.00</CV>
			<ACWP>0.00</ACWP>
			<CalendarUID>14</CalendarUID>
			<BCWS>0.00</BCWS>
			<BCWP>0.00</BCWP>
			<IsGeneric>0</IsGeneric>
			<IsInactive>0</IsInactive>
			<IsEnterprise>0</IsEnterprise>
			<BookingType>0</BookingType>
			<CreationDate>2012-09-19T15:53:00</CreationDate>
			<IsCostResource>0</IsCostResource>
			<IsBudget>0</IsBudget>
		</Resource>
	</Resources>
	<Assignments>
		<Assignment>
			<UID>2</UID>
			<TaskUID>2</TaskUID>
			<ResourceUID>6</ResourceUID>
			<PercentWorkComplete>100</PercentWorkComplete>
			<ActualCost>0</ActualCost>
			<ActualFinish>2013-01-13T17:00:00</ActualFinish>
			<ActualOvertimeCost>0</ActualOvertimeCost>
			<ActualOvertimeWork>PT0H0M0S</ActualOvertimeWork>
			<ActualStart>2013-01-01T08:00:00</ActualStart>
			<ActualWork>PT80H0M0S</ActualWork>
			<ACWP>0.00</ACWP>
			<Confirmed>0</Confirmed>
			<Cost>0</Cost>
			<CostRateTable>0</CostRateTable>
			<RateScale>0</RateScale>
			<CostVariance>0</CostVariance>
			<CV>0.00</CV>
			<Delay>0</Delay>
			<Finish>2013-01-13T17:00:00</Finish>
			<FinishVariance>0</FinishVariance>
			<WorkVariance>4800000.00</WorkVariance>
			<HasFixedRateUnits>1</HasFixedRateUnits>
			<FixedMaterial>0</FixedMaterial>
			<LevelingDelay>0</LevelingDelay>
			<LevelingDelayFormat>7</LevelingDelayFormat>
			<LinkedFields>0</LinkedFields>
			<Milestone>0</Milestone>
			<Overallocated>0</Overallocated>
			<OvertimeCost>0</OvertimeCost>
			<OvertimeWork>PT0H0M0S</OvertimeWork>
			<RegularWork>PT80H0M0S</RegularWork>
			<RemainingCost>0</RemainingCost>
			<RemainingOvertimeCost>0</RemainingOvertimeCost>
			<RemainingOvertimeWork>PT0H0M0S</RemainingOvertimeWork>
			<RemainingWork>PT0H0M0S</RemainingWork>
			<ResponsePending>0</ResponsePending>
			<Start>2013-01-01T08:00:00</Start>
			<Stop>2013-01-13T17:00:00</Stop>
			<Resume>2013-01-13T17:00:00</Resume>
			<StartVariance>0</StartVariance>
			<Units>1</Units>
			<UpdateNeeded>0</UpdateNeeded>
			<VAC>0.00</VAC>
			<Work>PT80H0M0S</Work>
			<WorkContour>0</WorkContour>
			<BCWS>0.00</BCWS>
			<BCWP>0.00</BCWP>
			<BookingType>0</BookingType>
			<CreationDate>2016-03-30T09:49:00</CreationDate>
			<BudgetCost>0</BudgetCost>
			<BudgetWork>PT0H0M0S</BudgetWork>
			<TimephasedData>
				<Type>2</Type>
				<UID>2</UID>
				<Start>2013-01-01T08:00:00</Start>
				<Finish>2013-01-02T08:00:00</Finish>
				<Unit>2</Unit>
				<Value>PT8H0M0.53S</Value>
			</TimephasedData>
			<TimephasedData>
				<Type>2</Type>
				<UID>2</UID>
				<Start>2013-01-02T08:00:00</Start>
				<Finish>2013-01-03T08:00:00</Finish>
				<Unit>2</Unit>
				<Value>PT8H0M0.53S</Value>
			</TimephasedData>
			<TimephasedData>
				<Type>2</Type>
				<UID>2</UID>
				<Start>2013-01-03T08:00:00</Start>
				<Finish>2013-01-04T08:00:00</Finish>
				<Unit>2</Unit>
				<Value>PT8H0M0.53S</Value>
			</TimephasedData>
			<TimephasedData>
				<Type>2</Type>
				<UID>2</UID>
				<Start>2013-01-04T08:00:00</Start>
				<Finish>2013-01-05T08:00:00</Finish>
				<Unit>2</Unit>
				<Value>PT8H0M0.53S</Value>
			</TimephasedData>
			<TimephasedData>
				<Type>2</Type>
				<UID>2</UID>
				<Start>2013-01-05T08:00:00</Start>
				<Finish>2013-01-06T08:00:00</Finish>
				<Unit>2</Unit>
				<Value></Value>
			</TimephasedData>
			<TimephasedData>
				<Type>2</Type>
				<UID>2</UID>
				<Start>2013-01-06T08:00:00</Start>
				<Finish>2013-01-07T08:00:00</Finish>
				<Unit>2</Unit>
				<Value></Value>
			</TimephasedData>
			<TimephasedData>
				<Type>2</Type>
				<UID>2</UID>
				<Start>2013-01-07T08:00:00</Start>
				<Finish>2013-01-08T08:00:00</Finish>
				<Unit>2</Unit>
				<Value>PT8H0M0.53S</Value>
			</TimephasedData>
			<TimephasedData>
				<Type>2</Type>
				<UID>2</UID>
				<Start>2013-01-08T08:00:00</Start>
				<Finish>2013-01-09T08:00:00</Finish>
				<Unit>2</Unit>
				<Value>PT8H0M0.53S</Value>
			</TimephasedData>
			<TimephasedData>
				<Type>2</Type>
				<UID>2</UID>
				<Start>2013-01-09T08:00:00</Start>
				<Finish>2013-01-10T08:00:00</Finish>
				<Unit>2</Unit>
				<Value>PT8H0M0.53S</Value>
			</TimephasedData>
			<TimephasedData>
				<Type>2</Type>
				<UID>2</UID>
				<Start>2013-01-10T08:00:00</Start>
				<Finish>2013-01-11T08:00:00</Finish>
				<Unit>2</Unit>
				<Value>PT8H0M0.53S</Value>
			</TimephasedData>
			<TimephasedData>
				<Type>2</Type>
				<UID>2</UID>
				<Start>2013-01-11T08:00:00</Start>
				<Finish>2013-01-11T09:27:12</Finish>
				<Unit>2</Unit>
				<Value>PT1H27M12.1S</Value>
			</TimephasedData>
			<TimephasedData>
				<Type>2</Type>
				<UID>2</UID>
				<Start>2013-01-11T09:27:12</Start>
				<Finish>2013-01-11T10:27:12</Finish>
				<Unit>1</Unit>
				<Value>PT0H59M59.33S</Value>
			</TimephasedData>
			<TimephasedData>
				<Type>2</Type>
				<UID>2</UID>
				<Start>2013-01-11T10:27:12</Start>
				<Finish>2013-01-11T11:27:12</Finish>
				<Unit>1</Unit>
				<Value>PT0H59M59.33S</Value>
			</TimephasedData>
			<TimephasedData>
				<Type>2</Type>
				<UID>2</UID>
				<Start>2013-01-11T11:27:12</Start>
				<Finish>2013-01-11T12:27:12</Finish>
				<Unit>1</Unit>
				<Value>PT0H32M47.64S</Value>
			</TimephasedData>
			<TimephasedData>
				<Type>2</Type>
				<UID>2</UID>
				<Start>2013-01-11T12:27:12</Start>
				<Finish>2013-01-11T13:27:12</Finish>
				<Unit>1</Unit>
				<Value>PT0H27M11.7S</Value>
			</TimephasedData>
			<TimephasedData>
				<Type>2</Type>
				<UID>2</UID>
				<Start>2013-01-11T13:27:12</Start>
				<Finish>2013-01-11T14:27:12</Finish>
				<Unit>1</Unit>
				<Value>PT0H59M59.33S</Value>
			</TimephasedData>
			<TimephasedData>
				<Type>2</Type>
				<UID>2</UID>
				<Start>2013-01-11T14:27:12</Start>
				<Finish>2013-01-11T15:27:12</Finish>
				<Unit>1</Unit>
				<Value>PT0H59M59.33S</Value>
			</TimephasedData>
			<TimephasedData>
				<Type>2</Type>
				<UID>2</UID>
				<Start>2013-01-11T15:27:12</Start>
				<Finish>2013-01-11T16:27:12</Finish>
				<Unit>1</Unit>
				<Value>PT0H59M59.33S</Value>
			</TimephasedData>
			<TimephasedData>
				<Type>2</Type>
				<UID>2</UID>
				<Start>2013-01-11T16:27:12</Start>
				<Finish>2013-01-11T16:28:12</Finish>
				<Unit>0</Unit>
				<Value>PT0H0M59.99S</Value>
			</TimephasedData>
			<TimephasedData>
				<Type>2</Type>
				<UID>2</UID>
				<Start>2013-01-11T16:28:12</Start>
				<Finish>2013-01-11T16:29:12</Finish>
				<Unit>0</Unit>
				<Value>PT0H0M59.99S</Value>
			</TimephasedData>
			<TimephasedData>
				<Type>2</Type>
				<UID>2</UID>
				<Start>2013-01-11T16:29:12</Start>
				<Finish>2013-01-11T16:30:12</Finish>
				<Unit>0</Unit>
				<Value>PT0H0M59.99S</Value>
			</TimephasedData>
			<TimephasedData>
				<Type>2</Type>
				<UID>2</UID>
				<Start>2013-01-11T16:30:12</Start>
				<Finish>2013-01-11T16:31:12</Finish>
				<Unit>0</Unit>
				<Value>PT0H0M59.99S</Value>
			</TimephasedData>
			<TimephasedData>
				<Type>2</Type>
				<UID>2</UID>
				<Start>2013-01-11T16:31:12</Start>
				<Finish>2013-01-11T16:32:12</Finish>
				<Unit>0</Unit>
				<Value>PT0H0M59.99S</Value>
			</TimephasedData>
			<TimephasedData>
				<Type>2</Type>
				<UID>2</UID>
				<Start>2013-01-11T16:32:12</Start>
				<Finish>2013-01-11T16:33:12</Finish>
				<Unit>0</Unit>
				<Value>PT0H0M59.99S</Value>
			</TimephasedData>
			<TimephasedData>
				<Type>2</Type>
				<UID>2</UID>
				<Start>2013-01-11T16:33:12</Start>
				<Finish>2013-01-11T16:34:12</Finish>
				<Unit>0</Unit>
				<Value>PT0H0M59.99S</Value>
			</TimephasedData>
			<TimephasedData>
				<Type>2</Type>
				<UID>2</UID>
				<Start>2013-01-11T16:34:12</Start>
				<Finish>2013-01-11T16:35:12</Finish>
				<Unit>0</Unit>
				<Value>PT0H0M59.99S</Value>
			</TimephasedData>
			<TimephasedData>
				<Type>2</Type>
				<UID>2</UID>
				<Start>2013-01-11T16:35:12</Start>
				<Finish>2013-01-11T16:36:12</Finish>
				<Unit>0</Unit>
				<Value>PT0H0M59.99S</Value>
			</TimephasedData>
			<TimephasedData>
				<Type>2</Type>
				<UID>2</UID>
				<Start>2013-01-11T16:36:12</Start>
				<Finish>2013-01-11T16:37:12</Finish>
				<Unit>0</Unit>
				<Value>PT0H0M59.99S</Value>
			</TimephasedData>
			<TimephasedData>
				<Type>2</Type>
				<UID>2</UID>
				<Start>2013-01-11T16:37:12</Start>
				<Finish>2013-01-11T16:38:12</Finish>
				<Unit>0</Unit>
				<Value>PT0H0M59.99S</Value>
			</TimephasedData>
			<TimephasedData>
				<Type>2</Type>
				<UID>2</UID>
				<Start>2013-01-11T16:38:12</Start>
				<Finish>2013-01-11T16:39:12</Finish>
				<Unit>0</Unit>
				<Value>PT0H0M59.99S</Value>
			</TimephasedData>
			<TimephasedData>
				<Type>2</Type>
				<UID>2</UID>
				<Start>2013-01-11T16:39:12</Start>
				<Finish>2013-01-11T16:40:12</Finish>
				<Unit>0</Unit>
				<Value>PT0H0M59.99S</Value>
			</TimephasedData>
			<TimephasedData>
				<Type>2</Type>
				<UID>2</UID>
				<Start>2013-01-11T16:40:12</Start>
				<Finish>2013-01-11T16:41:12</Finish>
				<Unit>0</Unit>
				<Value>PT0H0M59.99S</Value>
			</TimephasedData>
			<TimephasedData>
				<Type>2</Type>
				<UID>2</UID>
				<Start>2013-01-11T16:41:12</Start>
				<Finish>2013-01-11T16:42:12</Finish>
				<Unit>0</Unit>
				<Value>PT0H0M59.99S</Value>
			</TimephasedData>
			<TimephasedData>
				<Type>2</Type>
				<UID>2</UID>
				<Start>2013-01-11T16:42:12</Start>
				<Finish>2013-01-11T16:43:12</Finish>
				<Unit>0</Unit>
				<Value>PT0H0M59.99S</Value>
			</TimephasedData>
			<TimephasedData>
				<Type>2</Type>
				<UID>2</UID>
				<Start>2013-01-11T16:43:12</Start>
				<Finish>2013-01-11T16:44:12</Finish>
				<Unit>0</Unit>
				<Value>PT0H0M59.99S</Value>
			</TimephasedData>
			<TimephasedData>
				<Type>2</Type>
				<UID>2</UID>
				<Start>2013-01-11T16:44:12</Start>
				<Finish>2013-01-11T16:45:12</Finish>
				<Unit>0</Unit>
				<Value>PT0H0M59.99S</Value>
			</TimephasedData>
			<TimephasedData>
				<Type>2</Type>
				<UID>2</UID>
				<Start>2013-01-11T16:45:12</Start>
				<Finish>2013-01-11T16:46:12</Finish>
				<Unit>0</Unit>
				<Value>PT0H0M59.99S</Value>
			</TimephasedData>
			<TimephasedData>
				<Type>2</Type>
				<UID>2</UID>
				<Start>2013-01-11T16:46:12</Start>
				<Finish>2013-01-11T16:47:12</Finish>
				<Unit>0</Unit>
				<Value>PT0H0M59.99S</Value>
			</TimephasedData>
			<TimephasedData>
				<Type>2</Type>
				<UID>2</UID>
				<Start>2013-01-11T16:47:12</Start>
				<Finish>2013-01-11T16:48:12</Finish>
				<Unit>0</Unit>
				<Value>PT0H0M59.99S</Value>
			</TimephasedData>
			<TimephasedData>
				<Type>2</Type>
				<UID>2</UID>
				<Start>2013-01-11T16:48:12</Start>
				<Finish>2013-01-11T16:49:12</Finish>
				<Unit>0</Unit>
				<Value>PT0H0M59.99S</Value>
			</TimephasedData>
			<TimephasedData>
				<Type>2</Type>
				<UID>2</UID>
				<Start>2013-01-11T16:49:12</Start>
				<Finish>2013-01-11T16:50:12</Finish>
				<Unit>0</Unit>
				<Value>PT0H0M59.99S</Value>
			</TimephasedData>
			<TimephasedData>
				<Type>2</Type>
				<UID>2</UID>
				<Start>2013-01-11T16:50:12</Start>
				<Finish>2013-01-11T16:51:12</Finish>
				<Unit>0</Unit>
				<Value>PT0H0M59.99S</Value>
			</TimephasedData>
			<TimephasedData>
				<Type>2</Type>
				<UID>2</UID>
				<Start>2013-01-11T16:51:12</Start>
				<Finish>2013-01-11T16:52:12</Finish>
				<Unit>0</Unit>
				<Value>PT0H0M59.99S</Value>
			</TimephasedData>
			<TimephasedData>
				<Type>2</Type>
				<UID>2</UID>
				<Start>2013-01-11T16:52:12</Start>
				<Finish>2013-01-11T16:53:12</Finish>
				<Unit>0</Unit>
				<Value>PT0H0M59.99S</Value>
			</TimephasedData>
			<TimephasedData>
				<Type>2</Type>
				<UID>2</UID>
				<Start>2013-01-11T16:53:12</Start>
				<Finish>2013-01-11T16:54:12</Finish>
				<Unit>0</Unit>
				<Value>PT0H0M59.99S</Value>
			</TimephasedData>
			<TimephasedData>
				<Type>2</Type>
				<UID>2</UID>
				<Start>2013-01-11T16:54:12</Start>
				<Finish>2013-01-11T16:55:12</Finish>
				<Unit>0</Unit>
				<Value>PT0H0M59.99S</Value>
			</TimephasedData>
			<TimephasedData>
				<Type>2</Type>
				<UID>2</UID>
				<Start>2013-01-11T16:55:12</Start>
				<Finish>2013-01-11T16:56:12</Finish>
				<Unit>0</Unit>
				<Value>PT0H0M59.99S</Value>
			</TimephasedData>
			<TimephasedData>
				<Type>2</Type>
				<UID>2</UID>
				<Start>2013-01-11T16:56:12</Start>
				<Finish>2013-01-11T16:57:12</Finish>
				<Unit>0</Unit>
				<Value>PT0H0M59.99S</Value>
			</TimephasedData>
			<TimephasedData>
				<Type>2</Type>
				<UID>2</UID>
				<Start>2013-01-11T16:57:12</Start>
				<Finish>2013-01-11T16:58:12</Finish>
				<Unit>0</Unit>
				<Value>PT0H0M59.99S</Value>
			</TimephasedData>
			<TimephasedData>
				<Type>2</Type>
				<UID>2</UID>
				<Start>2013-01-11T16:58:12</Start>
				<Finish>2013-01-11T16:59:12</Finish>
				<Unit>0</Unit>
				<Value>PT0H0M59.99S</Value>
			</TimephasedData>
			<TimephasedData>
				<Type>2</Type>
				<UID>2</UID>
				<Start>2013-01-11T17:00:00</Start>
				<Finish>2013-01-12T17:00:00</Finish>
				<Unit>2</Unit>
				<Value></Value>
			</TimephasedData>
			<TimephasedData>
				<Type>2</Type>
				<UID>2</UID>
				<Start>2013-01-12T17:00:00</Start>
				<Finish>2013-01-12T18:00:00</Finish>
				<Unit>1</Unit>
				<Value></Value>
			</TimephasedData>
			<TimephasedData>
				<Type>2</Type>
				<UID>2</UID>
				<Start>2013-01-12T18:00:00</Start>
				<Finish>2013-01-12T19:00:00</Finish>
				<Unit>1</Unit>
				<Value></Value>
			</TimephasedData>
			<TimephasedData>
				<Type>2</Type>
				<UID>2</UID>
				<Start>2013-01-12T19:00:00</Start>
				<Finish>2013-01-12T20:00:00</Finish>
				<Unit>1</Unit>
				<Value></Value>
			</TimephasedData>
			<TimephasedData>
				<Type>2</Type>
				<UID>2</UID>
				<Start>2013-01-12T20:00:00</Start>
				<Finish>2013-01-12T21:00:00</Finish>
				<Unit>1</Unit>
				<Value></Value>
			</TimephasedData>
			<TimephasedData>
				<Type>2</Type>
				<UID>2</UID>
				<Start>2013-01-12T21:00:00</Start>
				<Finish>2013-01-12T22:00:00</Finish>
				<Unit>1</Unit>
				<Value></Value>
			</TimephasedData>
			<TimephasedData>
				<Type>2</Type>
				<UID>2</UID>
				<Start>2013-01-12T22:00:00</Start>
				<Finish>2013-01-12T23:00:00</Finish>
				<Unit>1</Unit>
				<Value></Value>
			</TimephasedData>
			<TimephasedData>
				<Type>2</Type>
				<UID>2</UID>
				<Start>2013-01-12T23:00:00</Start>
				<Finish>2013-01-13T00:00:00</Finish>
				<Unit>1</Unit>
				<Value></Value>
			</TimephasedData>
			<TimephasedData>
				<Type>2</Type>
				<UID>2</UID>
				<Start>2013-01-13T00:00:00</Start>
				<Finish>2013-01-13T01:00:00</Finish>
				<Unit>1</Unit>
				<Value></Value>
			</TimephasedData>
			<TimephasedData>
				<Type>2</Type>
				<UID>2</UID>
				<Start>2013-01-13T01:00:00</Start>
				<Finish>2013-01-13T02:00:00</Finish>
				<Unit>1</Unit>
				<Value></Value>
			</TimephasedData>
			<TimephasedData>
				<Type>2</Type>
				<UID>2</UID>
				<Start>2013-01-13T02:00:00</Start>
				<Finish>2013-01-13T17:00:00</Finish>
				<Unit>2</Unit>
				<Value>PT8H0M0S</Value>
			</TimephasedData>
		</Assignment>
		<Assignment>
			<UID>3</UID>
			<TaskUID>3</TaskUID>
			<ResourceUID>2</ResourceUID>
			<PercentWorkComplete>100</PercentWorkComplete>
			<ActualCost>0</ActualCost>
			<ActualFinish>2013-02-03T17:00:00</ActualFinish>
			<ActualOvertimeCost>0</ActualOvertimeCost>
			<ActualOvertimeWork>PT0H0M0S</ActualOvertimeWork>
			<ActualStart>2013-01-14T08:00:00</ActualStart>
			<ActualWork>PT64H0M0S</ActualWork>
			<ACWP>0.00</ACWP>
			<Confirmed>0</Confirmed>
			<Cost>0</Cost>
			<CostRateTable>0</CostRateTable>
			<RateScale>0</RateScale>
			<CostVariance>0</CostVariance>
			<CV>0.00</CV>
			<Delay>0</Delay>
			<Finish>2013-02-03T17:00:00</Finish>
			<FinishVariance>0</FinishVariance>
			<WorkVariance>3840000.00</WorkVariance>
			<HasFixedRateUnits>1</HasFixedRateUnits>
			<FixedMaterial>0</FixedMaterial>
			<LevelingDelay>0</LevelingDelay>
			<LevelingDelayFormat>7</LevelingDelayFormat>
			<LinkedFields>0</LinkedFields>
			<Milestone>0</Milestone>
			<Overallocated>0</Overallocated>
			<OvertimeCost>0</OvertimeCost>
			<OvertimeWork>PT0H0M0S</OvertimeWork>
			<RegularWork>PT64H0M0S</RegularWork>
			<RemainingCost>0</RemainingCost>
			<RemainingOvertimeCost>0</RemainingOvertimeCost>
			<RemainingOvertimeWork>PT0H0M0S</RemainingOvertimeWork>
			<RemainingWork>PT0H0M0S</RemainingWork>
			<ResponsePending>0</ResponsePending>
			<Start>2013-01-14T08:00:00</Start>
			<Stop>2013-02-03T17:00:00</Stop>
			<Resume>2013-02-03T17:00:00</Resume>
			<StartVariance>0</StartVariance>
			<Units>0.5</Units>
			<UpdateNeeded>0</UpdateNeeded>
			<VAC>0.00</VAC>
			<Work>PT64H0M0S</Work>
			<WorkContour>0</WorkContour>
			<BCWS>0.00</BCWS>
			<BCWP>0.00</BCWP>
			<BookingType>0</BookingType>
			<CreationDate>2012-06-19T09:11:00</CreationDate>
			<BudgetCost>0</BudgetCost>
			<BudgetWork>PT0H0M0S</BudgetWork>
			<TimephasedData>
				<Type>2</Type>
				<UID>3</UID>
				<Start>2013-01-14T08:00:00</Start>
				<Finish>2013-01-15T08:00:00</Finish>
				<Unit>2</Unit>
				<Value>PT4H0M0S</Value>
			</TimephasedData>
			<TimephasedData>
				<Type>2</Type>
				<UID>3</UID>
				<Start>2013-01-15T08:00:00</Start>
				<Finish>2013-01-16T08:00:00</Finish>
				<Unit>2</Unit>
				<Value>PT4H0M0S</Value>
			</TimephasedData>
			<TimephasedData>
				<Type>2</Type>
				<UID>3</UID>
				<Start>2013-01-16T08:00:00</Start>
				<Finish>2013-01-17T08:00:00</Finish>
				<Unit>2</Unit>
				<Value>PT4H0M0S</Value>
			</TimephasedData>
			<TimephasedData>
				<Type>2</Type>
				<UID>3</UID>
				<Start>2013-01-17T08:00:00</Start>
				<Finish>2013-01-18T08:00:00</Finish>
				<Unit>2</Unit>
				<Value>PT4H0M0S</Value>
			</TimephasedData>
			<TimephasedData>
				<Type>2</Type>
				<UID>3</UID>
				<Start>2013-01-18T08:00:00</Start>
				<Finish>2013-01-19T08:00:00</Finish>
				<Unit>2</Unit>
				<Value>PT4H0M0S</Value>
			</TimephasedData>
			<TimephasedData>
				<Type>2</Type>
				<UID>3</UID>
				<Start>2013-01-19T08:00:00</Start>
				<Finish>2013-01-20T08:00:00</Finish>
				<Unit>2</Unit>
				<Value></Value>
			</TimephasedData>
			<TimephasedData>
				<Type>2</Type>
				<UID>3</UID>
				<Start>2013-01-20T08:00:00</Start>
				<Finish>2013-01-21T08:00:00</Finish>
				<Unit>2</Unit>
				<Value></Value>
			</TimephasedData>
			<TimephasedData>
				<Type>2</Type>
				<UID>3</UID>
				<Start>2013-01-21T08:00:00</Start>
				<Finish>2013-01-22T08:00:00</Finish>
				<Unit>2</Unit>
				<Value>PT4H0M0S</Value>
			</TimephasedData>
			<TimephasedData>
				<Type>2</Type>
				<UID>3</UID>
				<Start>2013-01-22T08:00:00</Start>
				<Finish>2013-01-23T08:00:00</Finish>
				<Unit>2</Unit>
				<Value>PT4H0M0S</Value>
			</TimephasedData>
			<TimephasedData>
				<Type>2</Type>
				<UID>3</UID>
				<Start>2013-01-23T08:00:00</Start>
				<Finish>2013-01-24T08:00:00</Finish>
				<Unit>2</Unit>
				<Value>PT4H0M0S</Value>
			</TimephasedData>
			<TimephasedData>
				<Type>2</Type>
				<UID>3</UID>
				<Start>2013-01-24T08:00:00</Start>
				<Finish>2013-01-25T08:00:00</Finish>
				<Unit>2</Unit>
				<Value>PT4H0M0S</Value>
			</TimephasedData>
			<TimephasedData>
				<Type>2</Type>
				<UID>3</UID>
				<Start>2013-01-25T08:00:00</Start>
				<Finish>2013-01-26T08:00:00</Finish>
				<Unit>2</Unit>
				<Value>PT4H0M0S</Value>
			</TimephasedData>
			<TimephasedData>
				<Type>2</Type>
				<UID>3</UID>
				<Start>2013-01-26T08:00:00</Start>
				<Finish>2013-01-27T08:00:00</Finish>
				<Unit>2</Unit>
				<Value></Value>
			</TimephasedData>
			<TimephasedData>
				<Type>2</Type>
				<UID>3</UID>
				<Start>2013-01-27T08:00:00</Start>
				<Finish>2013-01-28T08:00:00</Finish>
				<Unit>2</Unit>
				<Value></Value>
			</TimephasedData>
			<TimephasedData>
				<Type>2</Type>
				<UID>3</UID>
				<Start>2013-01-28T08:00:00</Start>
				<Finish>2013-01-29T08:00:00</Finish>
				<Unit>2</Unit>
				<Value>PT4H0M0S</Value>
			</TimephasedData>
			<TimephasedData>
				<Type>2</Type>
				<UID>3</UID>
				<Start>2013-01-29T08:00:00</Start>
				<Finish>2013-01-30T08:00:00</Finish>
				<Unit>2</Unit>
				<Value>PT4H0M0S</Value>
			</TimephasedData>
			<TimephasedData>
				<Type>2</Type>
				<UID>3</UID>
				<Start>2013-01-30T08:00:00</Start>
				<Finish>2013-01-31T08:00:00</Finish>
				<Unit>2</Unit>
				<Value>PT4H0M0S</Value>
			</TimephasedData>
			<TimephasedData>
				<Type>2</Type>
				<UID>3</UID>
				<Start>2013-01-31T08:00:00</Start>
				<Finish>2013-02-01T08:00:00</Finish>
				<Unit>2</Unit>
				<Value>PT4H0M0S</Value>
			</TimephasedData>
			<TimephasedData>
				<Type>2</Type>
				<UID>3</UID>
				<Start>2013-02-01T08:00:00</Start>
				<Finish>2013-02-02T08:00:00</Finish>
				<Unit>2</Unit>
				<Value>PT4H0M0S</Value>
			</TimephasedData>
			<TimephasedData>
				<Type>2</Type>
				<UID>3</UID>
				<Start>2013-02-02T08:00:00</Start>
				<Finish>2013-02-03T08:00:00</Finish>
				<Unit>2</Unit>
				<Value></Value>
			</TimephasedData>
			<TimephasedData>
				<Type>2</Type>
				<UID>3</UID>
				<Start>2013-02-03T08:00:00</Start>
				<Finish>2013-02-03T17:00:00</Finish>
				<Unit>2</Unit>
				<Value>PT4H0M0S</Value>
			</TimephasedData>
		</Assignment>
		<Assignment>
			<UID>4</UID>
			<TaskUID>4</TaskUID>
			<ResourceUID>1</ResourceUID>
			<PercentWorkComplete>100</PercentWorkComplete>
			<ActualCost>0</ActualCost>
			<ActualFinish>2013-02-27T17:00:00</ActualFinish>
			<ActualOvertimeCost>0</ActualOvertimeCost>
			<ActualOvertimeWork>PT0H0M0S</ActualOvertimeWork>
			<ActualStart>2013-02-27T17:00:00</ActualStart>
			<ActualWork>PT0H0M0S</ActualWork>
			<ACWP>0.00</ACWP>
			<Confirmed>0</Confirmed>
			<Cost>0</Cost>
			<CostRateTable>0</CostRateTable>
			<RateScale>0</RateScale>
			<CostVariance>0</CostVariance>
			<CV>0.00</CV>
			<Delay>115200</Delay>
			<Finish>2013-02-27T17:00:00</Finish>
			<FinishVariance>0</FinishVariance>
			<WorkVariance>0.00</WorkVariance>
			<HasFixedRateUnits>1</HasFixedRateUnits>
			<FixedMaterial>0</FixedMaterial>
			<LevelingDelay>0</LevelingDelay>
			<LevelingDelayFormat>7</LevelingDelayFormat>
			<LinkedFields>0</LinkedFields>
			<Milestone>0</Milestone>
			<Overallocated>0</Overallocated>
			<OvertimeCost>0</OvertimeCost>
			<OvertimeWork>PT0H0M0S</OvertimeWork>
			<RegularWork>PT0H0M0S</RegularWork>
			<RemainingCost>0</RemainingCost>
			<RemainingOvertimeCost>0</RemainingOvertimeCost>
			<RemainingOvertimeWork>PT0H0M0S</RemainingOvertimeWork>
			<RemainingWork>PT0H0M0S</RemainingWork>
			<ResponsePending>0</ResponsePending>
			<Start>2013-02-27T17:00:00</Start>
			<Stop>2013-02-27T17:00:00</Stop>
			<Resume>2013-02-27T17:00:00</Resume>
			<StartVariance>0</StartVariance>
			<Units>1</Units>
			<UpdateNeeded>0</UpdateNeeded>
			<VAC>0.00</VAC>
			<Work>PT0H0M0S</Work>
			<WorkContour>0</WorkContour>
			<BCWS>0.00</BCWS>
			<BCWP>0.00</BCWP>
			<BookingType>0</BookingType>
			<CreationDate>2012-11-21T17:36:00</CreationDate>
			<BudgetCost>0</BudgetCost>
			<BudgetWork>PT0H0M0S</BudgetWork>
		</Assignment>
		<Assignment>
			<UID>5</UID>
			<TaskUID>5</TaskUID>
			<ResourceUID>6</ResourceUID>
			<PercentWorkComplete>100</PercentWorkComplete>
			<ActualCost>0</ActualCost>
			<ActualFinish>2013-02-07T17:00:00</ActualFinish>
			<ActualOvertimeCost>0</ActualOvertimeCost>
			<ActualOvertimeWork>PT0H0M0S</ActualOvertimeWork>
			<ActualStart>2013-01-14T08:00:00</ActualStart>
			<ActualWork>PT35H4M36.92S</ActualWork>
			<ACWP>0.00</ACWP>
			<Confirmed>0</Confirmed>
			<Cost>0</Cost>
			<CostRateTable>0</CostRateTable>
			<RateScale>0</RateScale>
			<CostVariance>0</CostVariance>
			<CV>0.00</CV>
			<Delay>0</Delay>
			<Finish>2013-02-07T17:00:00</Finish>
			<FinishVariance>0</FinishVariance>
			<WorkVariance>2105000.00</WorkVariance>
			<HasFixedRateUnits>1</HasFixedRateUnits>
			<FixedMaterial>0</FixedMaterial>
			<LevelingDelay>0</LevelingDelay>
			<LevelingDelayFormat>7</LevelingDelayFormat>
			<LinkedFields>0</LinkedFields>
			<Milestone>0</Milestone>
			<Overallocated>0</Overallocated>
			<OvertimeCost>0</OvertimeCost>
			<OvertimeWork>PT0H0M0S</OvertimeWork>
			<RegularWork>PT35H4M36.92S</RegularWork>
			<RemainingCost>0</RemainingCost>
			<RemainingOvertimeCost>0</RemainingOvertimeCost>
			<RemainingOvertimeWork>PT0H0M0S</RemainingOvertimeWork>
			<RemainingWork>PT0H0M0S</RemainingWork>
			<ResponsePending>0</ResponsePending>
			<Start>2013-01-14T08:00:00</Start>
			<Stop>2013-02-07T17:00:00</Stop>
			<Resume>2013-02-07T17:00:00</Resume>
			<StartVariance>0</StartVariance>
			<Units>0.5</Units>
			<UpdateNeeded>0</UpdateNeeded>
			<VAC>0.00</VAC>
			<Work>PT35H4M36.92S</Work>
			<WorkContour>0</WorkContour>
			<BCWS>0.00</BCWS>
			<BCWP>0.00</BCWP>
			<BookingType>0</BookingType>
			<CreationDate>2012-11-21T17:36:00</CreationDate>
			<BudgetCost>0</BudgetCost>
			<BudgetWork>PT0H0M0S</BudgetWork>
			<TimephasedData>
				<Type>2</Type>
				<UID>5</UID>
				<Start>2013-01-14T08:00:00</Start>
				<Finish>2013-01-15T08:00:00</Finish>
				<Unit>2</Unit>
				<Value>PT1H50M46.15S</Value>
			</TimephasedData>
			<TimephasedData>
				<Type>2</Type>
				<UID>5</UID>
				<Start>2013-01-15T08:00:00</Start>
				<Finish>2013-01-16T08:00:00</Finish>
				<Unit>2</Unit>
				<Value>PT1H50M46.15S</Value>
			</TimephasedData>
			<TimephasedData>
				<Type>2</Type>
				<UID>5</UID>
				<Start>2013-01-16T08:00:00</Start>
				<Finish>2013-01-17T08:00:00</Finish>
				<Unit>2</Unit>
				<Value>PT1H50M46.15S</Value>
			</TimephasedData>
			<TimephasedData>
				<Type>2</Type>
				<UID>5</UID>
				<Start>2013-01-17T08:00:00</Start>
				<Finish>2013-01-18T08:00:00</Finish>
				<Unit>2</Unit>
				<Value>PT1H50M46.15S</Value>
			</TimephasedData>
			<TimephasedData>
				<Type>2</Type>
				<UID>5</UID>
				<Start>2013-01-18T08:00:00</Start>
				<Finish>2013-01-19T08:00:00</Finish>
				<Unit>2</Unit>
				<Value>PT1H50M46.15S</Value>
			</TimephasedData>
			<TimephasedData>
				<Type>2</Type>
				<UID>5</UID>
				<Start>2013-01-19T08:00:00</Start>
				<Finish>2013-01-20T08:00:00</Finish>
				<Unit>2</Unit>
				<Value></Value>
			</TimephasedData>
			<TimephasedData>
				<Type>2</Type>
				<UID>5</UID>
				<Start>2013-01-20T08:00:00</Start>
				<Finish>2013-01-21T08:00:00</Finish>
				<Unit>2</Unit>
				<Value></Value>
			</TimephasedData>
			<TimephasedData>
				<Type>2</Type>
				<UID>5</UID>
				<Start>2013-01-21T08:00:00</Start>
				<Finish>2013-01-22T08:00:00</Finish>
				<Unit>2</Unit>
				<Value>PT1H50M46.15S</Value>
			</TimephasedData>
			<TimephasedData>
				<Type>2</Type>
				<UID>5</UID>
				<Start>2013-01-22T08:00:00</Start>
				<Finish>2013-01-23T08:00:00</Finish>
				<Unit>2</Unit>
				<Value>PT1H50M46.15S</Value>
			</TimephasedData>
			<TimephasedData>
				<Type>2</Type>
				<UID>5</UID>
				<Start>2013-01-23T08:00:00</Start>
				<Finish>2013-01-24T08:00:00</Finish>
				<Unit>2</Unit>
				<Value>PT1H50M46.15S</Value>
			</TimephasedData>
			<TimephasedData>
				<Type>2</Type>
				<UID>5</UID>
				<Start>2013-01-24T08:00:00</Start>
				<Finish>2013-01-25T08:00:00</Finish>
				<Unit>2</Unit>
				<Value>PT1H50M46.15S</Value>
			</TimephasedData>
			<TimephasedData>
				<Type>2</Type>
				<UID>5</UID>
				<Start>2013-01-25T08:00:00</Start>
				<Finish>2013-01-26T08:00:00</Finish>
				<Unit>2</Unit>
				<Value>PT1H50M46.15S</Value>
			</TimephasedData>
			<TimephasedData>
				<Type>2</Type>
				<UID>5</UID>
				<Start>2013-01-26T08:00:00</Start>
				<Finish>2013-01-27T08:00:00</Finish>
				<Unit>2</Unit>
				<Value></Value>
			</TimephasedData>
			<TimephasedData>
				<Type>2</Type>
				<UID>5</UID>
				<Start>2013-01-27T08:00:00</Start>
				<Finish>2013-01-28T08:00:00</Finish>
				<Unit>2</Unit>
				<Value></Value>
			</TimephasedData>
			<TimephasedData>
				<Type>2</Type>
				<UID>5</UID>
				<Start>2013-01-28T08:00:00</Start>
				<Finish>2013-01-29T08:00:00</Finish>
				<Unit>2</Unit>
				<Value>PT1H50M46.15S</Value>
			</TimephasedData>
			<TimephasedData>
				<Type>2</Type>
				<UID>5</UID>
				<Start>2013-01-29T08:00:00</Start>
				<Finish>2013-01-30T08:00:00</Finish>
				<Unit>2</Unit>
				<Value>PT1H50M46.15S</Value>
			</TimephasedData>
			<TimephasedData>
				<Type>2</Type>
				<UID>5</UID>
				<Start>2013-01-30T08:00:00</Start>
				<Finish>2013-01-31T08:00:00</Finish>
				<Unit>2</Unit>
				<Value>PT1H50M46.15S</Value>
			</TimephasedData>
			<TimephasedData>
				<Type>2</Type>
				<UID>5</UID>
				<Start>2013-01-31T08:00:00</Start>
				<Finish>2013-02-01T08:00:00</Finish>
				<Unit>2</Unit>
				<Value>PT1H50M46.15S</Value>
			</TimephasedData>
			<TimephasedData>
				<Type>2</Type>
				<UID>5</UID>
				<Start>2013-02-01T08:00:00</Start>
				<Finish>2013-02-02T08:00:00</Finish>
				<Unit>2</Unit>
				<Value>PT1H50M46.15S</Value>
			</TimephasedData>
			<TimephasedData>
				<Type>2</Type>
				<UID>5</UID>
				<Start>2013-02-02T08:00:00</Start>
				<Finish>2013-02-03T08:00:00</Finish>
				<Unit>2</Unit>
				<Value></Value>
			</TimephasedData>
			<TimephasedData>
				<Type>2</Type>
				<UID>5</UID>
				<Start>2013-02-03T08:00:00</Start>
				<Finish>2013-02-04T08:00:00</Finish>
				<Unit>2</Unit>
				<Value></Value>
			</TimephasedData>
			<TimephasedData>
				<Type>2</Type>
				<UID>5</UID>
				<Start>2013-02-04T08:00:00</Start>
				<Finish>2013-02-05T08:00:00</Finish>
				<Unit>2</Unit>
				<Value>PT1H50M46.15S</Value>
			</TimephasedData>
			<TimephasedData>
				<Type>2</Type>
				<UID>5</UID>
				<Start>2013-02-05T08:00:00</Start>
				<Finish>2013-02-06T08:00:00</Finish>
				<Unit>2</Unit>
				<Value>PT1H50M46.15S</Value>
			</TimephasedData>
			<TimephasedData>
				<Type>2</Type>
				<UID>5</UID>
				<Start>2013-02-06T08:00:00</Start>
				<Finish>2013-02-07T08:00:00</Finish>
				<Unit>2</Unit>
				<Value>PT1H50M46.15S</Value>
			</TimephasedData>
			<TimephasedData>
				<Type>2</Type>
				<UID>5</UID>
				<Start>2013-02-07T08:00:00</Start>
				<Finish>2013-02-07T17:00:00</Finish>
				<Unit>2</Unit>
				<Value>PT1H50M46.15S</Value>
			</TimephasedData>
		</Assignment>
		<Assignment>
			<UID>6</UID>
			<TaskUID>6</TaskUID>
			<ResourceUID>2</ResourceUID>
			<PercentWorkComplete>100</PercentWorkComplete>
			<ActualCost>0</ActualCost>
			<ActualFinish>2013-03-17T17:00:00</ActualFinish>
			<ActualOvertimeCost>0</ActualOvertimeCost>
			<ActualOvertimeWork>PT0H0M0S</ActualOvertimeWork>
			<ActualStart>2013-02-28T08:00:00</ActualStart>
			<ActualWork>PT26H0M0S</ActualWork>
			<ACWP>0.00</ACWP>
			<Confirmed>0</Confirmed>
			<Cost>0</Cost>
			<CostRateTable>0</CostRateTable>
			<RateScale>0</RateScale>
			<CostVariance>0</CostVariance>
			<CV>0.00</CV>
			<Delay>0</Delay>
			<Finish>2013-03-17T17:00:00</Finish>
			<FinishVariance>0</FinishVariance>
			<WorkVariance>1560000.00</WorkVariance>
			<HasFixedRateUnits>1</HasFixedRateUnits>
			<FixedMaterial>0</FixedMaterial>
			<LevelingDelay>0</LevelingDelay>
			<LevelingDelayFormat>7</LevelingDelayFormat>
			<LinkedFields>0</LinkedFields>
			<Milestone>0</Milestone>
			<Overallocated>0</Overallocated>
			<OvertimeCost>0</OvertimeCost>
			<OvertimeWork>PT0H0M0S</OvertimeWork>
			<RegularWork>PT26H0M0S</RegularWork>
			<RemainingCost>0</RemainingCost>
			<RemainingOvertimeCost>0</RemainingOvertimeCost>
			<RemainingOvertimeWork>PT0H0M0S</RemainingOvertimeWork>
			<RemainingWork>PT0H0M0S</RemainingWork>
			<ResponsePending>0</ResponsePending>
			<Start>2013-02-28T08:00:00</Start>
			<Stop>2013-03-17T17:00:00</Stop>
			<Resume>2013-03-17T17:00:00</Resume>
			<StartVariance>0</StartVariance>
			<Units>0.25</Units>
			<UpdateNeeded>0</UpdateNeeded>
			<VAC>0.00</VAC>
			<Work>PT26H0M0S</Work>
			<WorkContour>0</WorkContour>
			<BCWS>0.00</BCWS>
			<BCWP>0.00</BCWP>
			<BookingType>0</BookingType>
			<CreationDate>2012-06-19T09:11:00</CreationDate>
			<BudgetCost>0</BudgetCost>
			<BudgetWork>PT0H0M0S</BudgetWork>
			<TimephasedData>
				<Type>2</Type>
				<UID>6</UID>
				<Start>2013-02-28T08:00:00</Start>
				<Finish>2013-03-01T08:00:00</Finish>
				<Unit>2</Unit>
				<Value>PT2H0M0S</Value>
			</TimephasedData>
			<TimephasedData>
				<Type>2</Type>
				<UID>6</UID>
				<Start>2013-03-01T08:00:00</Start>
				<Finish>2013-03-02T08:00:00</Finish>
				<Unit>2</Unit>
				<Value>PT2H0M0S</Value>
			</TimephasedData>
			<TimephasedData>
				<Type>2</Type>
				<UID>6</UID>
				<Start>2013-03-02T08:00:00</Start>
				<Finish>2013-03-03T08:00:00</Finish>
				<Unit>2</Unit>
				<Value></Value>
			</TimephasedData>
			<TimephasedData>
				<Type>2</Type>
				<UID>6</UID>
				<Start>2013-03-03T08:00:00</Start>
				<Finish>2013-03-04T08:00:00</Finish>
				<Unit>2</Unit>
				<Value></Value>
			</TimephasedData>
			<TimephasedData>
				<Type>2</Type>
				<UID>6</UID>
				<Start>2013-03-04T08:00:00</Start>
				<Finish>2013-03-05T08:00:00</Finish>
				<Unit>2</Unit>
				<Value>PT2H0M0S</Value>
			</TimephasedData>
			<TimephasedData>
				<Type>2</Type>
				<UID>6</UID>
				<Start>2013-03-05T08:00:00</Start>
				<Finish>2013-03-06T08:00:00</Finish>
				<Unit>2</Unit>
				<Value>PT2H0M0S</Value>
			</TimephasedData>
			<TimephasedData>
				<Type>2</Type>
				<UID>6</UID>
				<Start>2013-03-06T08:00:00</Start>
				<Finish>2013-03-07T08:00:00</Finish>
				<Unit>2</Unit>
				<Value>PT2H0M0S</Value>
			</TimephasedData>
			<TimephasedData>
				<Type>2</Type>
				<UID>6</UID>
				<Start>2013-03-07T08:00:00</Start>
				<Finish>2013-03-08T08:00:00</Finish>
				<Unit>2</Unit>
				<Value>PT2H0M0S</Value>
			</TimephasedData>
			<TimephasedData>
				<Type>2</Type>
				<UID>6</UID>
				<Start>2013-03-08T08:00:00</Start>
				<Finish>2013-03-09T08:00:00</Finish>
				<Unit>2</Unit>
				<Value>PT2H0M0S</Value>
			</TimephasedData>
			<TimephasedData>
				<Type>2</Type>
				<UID>6</UID>
				<Start>2013-03-09T08:00:00</Start>
				<Finish>2013-03-10T08:00:00</Finish>
				<Unit>2</Unit>
				<Value></Value>
			</TimephasedData>
			<TimephasedData>
				<Type>2</Type>
				<UID>6</UID>
				<Start>2013-03-10T08:00:00</Start>
				<Finish>2013-03-11T08:00:00</Finish>
				<Unit>2</Unit>
				<Value></Value>
			</TimephasedData>
			<TimephasedData>
				<Type>2</Type>
				<UID>6</UID>
				<Start>2013-03-11T08:00:00</Start>
				<Finish>2013-03-12T08:00:00</Finish>
				<Unit>2</Unit>
				<Value>PT2H0M0S</Value>
			</TimephasedData>
			<TimephasedData>
				<Type>2</Type>
				<UID>6</UID>
				<Start>2013-03-12T08:00:00</Start>
				<Finish>2013-03-13T08:00:00</Finish>
				<Unit>2</Unit>
				<Value>PT2H0M0S</Value>
			</TimephasedData>
			<TimephasedData>
				<Type>2</Type>
				<UID>6</UID>
				<Start>2013-03-13T08:00:00</Start>
				<Finish>2013-03-14T08:00:00</Finish>
				<Unit>2</Unit>
				<Value>PT2H0M0S</Value>
			</TimephasedData>
			<TimephasedData>
				<Type>2</Type>
				<UID>6</UID>
				<Start>2013-03-14T08:00:00</Start>
				<Finish>2013-03-15T08:00:00</Finish>
				<Unit>2</Unit>
				<Value>PT2H0M0S</Value>
			</TimephasedData>
			<TimephasedData>
				<Type>2</Type>
				<UID>6</UID>
				<Start>2013-03-15T08:00:00</Start>
				<Finish>2013-03-16T08:00:00</Finish>
				<Unit>2</Unit>
				<Value>PT2H0M0S</Value>
			</TimephasedData>
			<TimephasedData>
				<Type>2</Type>
				<UID>6</UID>
				<Start>2013-03-16T08:00:00</Start>
				<Finish>2013-03-17T08:00:00</Finish>
				<Unit>2</Unit>
				<Value></Value>
			</TimephasedData>
			<TimephasedData>
				<Type>2</Type>
				<UID>6</UID>
				<Start>2013-03-17T08:00:00</Start>
				<Finish>2013-03-17T17:00:00</Finish>
				<Unit>2</Unit>
				<Value>PT2H0M0S</Value>
			</TimephasedData>
		</Assignment>
		<Assignment>
			<UID>8</UID>
			<TaskUID>8</TaskUID>
			<ResourceUID>4</ResourceUID>
			<PercentWorkComplete>100</PercentWorkComplete>
			<ActualCost>0</ActualCost>
			<ActualFinish>2013-04-10T17:00:00</ActualFinish>
			<ActualOvertimeCost>0</ActualOvertimeCost>
			<ActualOvertimeWork>PT0H0M0S</ActualOvertimeWork>
			<ActualStart>2013-03-18T08:00:00</ActualStart>
			<ActualWork>PT72H0M0S</ActualWork>
			<ACWP>0.00</ACWP>
			<Confirmed>0</Confirmed>
			<Cost>0</Cost>
			<CostRateTable>0</CostRateTable>
			<RateScale>0</RateScale>
			<CostVariance>0</CostVariance>
			<CV>0.00</CV>
			<Delay>0</Delay>
			<Finish>2013-04-10T17:00:00</Finish>
			<FinishVariance>0</FinishVariance>
			<WorkVariance>4320000.00</WorkVariance>
			<HasFixedRateUnits>1</HasFixedRateUnits>
			<FixedMaterial>0</FixedMaterial>
			<LevelingDelay>0</LevelingDelay>
			<LevelingDelayFormat>7</LevelingDelayFormat>
			<LinkedFields>0</LinkedFields>
			<Milestone>0</Milestone>
			<Overallocated>0</Overallocated>
			<OvertimeCost>0</OvertimeCost>
			<OvertimeWork>PT0H0M0S</OvertimeWork>
			<RegularWork>PT72H0M0S</RegularWork>
			<RemainingCost>0</RemainingCost>
			<RemainingOvertimeCost>0</RemainingOvertimeCost>
			<RemainingOvertimeWork>PT0H0M0S</RemainingOvertimeWork>
			<RemainingWork>PT0H0M0S</RemainingWork>
			<ResponsePending>0</ResponsePending>
			<Start>2013-03-18T08:00:00</Start>
			<Stop>2013-04-10T17:00:00</Stop>
			<Resume>2013-04-10T17:00:00</Resume>
			<StartVariance>0</StartVariance>
			<Units>0.5</Units>
			<UpdateNeeded>0</UpdateNeeded>
			<VAC>0.00</VAC>
			<Work>PT72H0M0S</Work>
			<WorkContour>0</WorkContour>
			<BCWS>0.00</BCWS>
			<BCWP>0.00</BCWP>
			<BookingType>0</BookingType>
			<CreationDate>2012-06-19T09:11:00</CreationDate>
			<BudgetCost>0</BudgetCost>
			<BudgetWork>PT0H0M0S</BudgetWork>
			<TimephasedData>
				<Type>2</Type>
				<UID>8</UID>
				<Start>2013-03-18T08:00:00</Start>
				<Finish>2013-03-19T08:00:00</Finish>
				<Unit>2</Unit>
				<Value>PT4H0M0S</Value>
			</TimephasedData>
			<TimephasedData>
				<Type>2</Type>
				<UID>8</UID>
				<Start>2013-03-19T08:00:00</Start>
				<Finish>2013-03-20T08:00:00</Finish>
				<Unit>2</Unit>
				<Value>PT4H0M0S</Value>
			</TimephasedData>
			<TimephasedData>
				<Type>2</Type>
				<UID>8</UID>
				<Start>2013-03-20T08:00:00</Start>
				<Finish>2013-03-21T08:00:00</Finish>
				<Unit>2</Unit>
				<Value>PT4H0M0S</Value>
			</TimephasedData>
			<TimephasedData>
				<Type>2</Type>
				<UID>8</UID>
				<Start>2013-03-21T08:00:00</Start>
				<Finish>2013-03-22T08:00:00</Finish>
				<Unit>2</Unit>
				<Value>PT4H0M0S</Value>
			</TimephasedData>
			<TimephasedData>
				<Type>2</Type>
				<UID>8</UID>
				<Start>2013-03-22T08:00:00</Start>
				<Finish>2013-03-23T08:00:00</Finish>
				<Unit>2</Unit>
				<Value>PT4H0M0S</Value>
			</TimephasedData>
			<TimephasedData>
				<Type>2</Type>
				<UID>8</UID>
				<Start>2013-03-23T08:00:00</Start>
				<Finish>2013-03-24T08:00:00</Finish>
				<Unit>2</Unit>
				<Value></Value>
			</TimephasedData>
			<TimephasedData>
				<Type>2</Type>
				<UID>8</UID>
				<Start>2013-03-24T08:00:00</Start>
				<Finish>2013-03-25T08:00:00</Finish>
				<Unit>2</Unit>
				<Value></Value>
			</TimephasedData>
			<TimephasedData>
				<Type>2</Type>
				<UID>8</UID>
				<Start>2013-03-25T08:00:00</Start>
				<Finish>2013-03-26T08:00:00</Finish>
				<Unit>2</Unit>
				<Value>PT4H0M0S</Value>
			</TimephasedData>
			<TimephasedData>
				<Type>2</Type>
				<UID>8</UID>
				<Start>2013-03-26T08:00:00</Start>
				<Finish>2013-03-27T08:00:00</Finish>
				<Unit>2</Unit>
				<Value>PT4H0M0S</Value>
			</TimephasedData>
			<TimephasedData>
				<Type>2</Type>
				<UID>8</UID>
				<Start>2013-03-27T08:00:00</Start>
				<Finish>2013-03-28T08:00:00</Finish>
				<Unit>2</Unit>
				<Value>PT4H0M0S</Value>
			</TimephasedData>
			<TimephasedData>
				<Type>2</Type>
				<UID>8</UID>
				<Start>2013-03-28T08:00:00</Start>
				<Finish>2013-03-29T08:00:00</Finish>
				<Unit>2</Unit>
				<Value>PT4H0M0S</Value>
			</TimephasedData>
			<TimephasedData>
				<Type>2</Type>
				<UID>8</UID>
				<Start>2013-03-29T08:00:00</Start>
				<Finish>2013-03-30T08:00:00</Finish>
				<Unit>2</Unit>
				<Value>PT4H0M0S</Value>
			</TimephasedData>
			<TimephasedData>
				<Type>2</Type>
				<UID>8</UID>
				<Start>2013-03-30T08:00:00</Start>
				<Finish>2013-03-31T08:00:00</Finish>
				<Unit>2</Unit>
				<Value></Value>
			</TimephasedData>
			<TimephasedData>
				<Type>2</Type>
				<UID>8</UID>
				<Start>2013-03-31T08:00:00</Start>
				<Finish>2013-04-01T08:00:00</Finish>
				<Unit>2</Unit>
				<Value></Value>
			</TimephasedData>
			<TimephasedData>
				<Type>2</Type>
				<UID>8</UID>
				<Start>2013-04-01T08:00:00</Start>
				<Finish>2013-04-02T08:00:00</Finish>
				<Unit>2</Unit>
				<Value>PT4H0M0S</Value>
			</TimephasedData>
			<TimephasedData>
				<Type>2</Type>
				<UID>8</UID>
				<Start>2013-04-02T08:00:00</Start>
				<Finish>2013-04-03T08:00:00</Finish>
				<Unit>2</Unit>
				<Value>PT4H0M0S</Value>
			</TimephasedData>
			<TimephasedData>
				<Type>2</Type>
				<UID>8</UID>
				<Start>2013-04-03T08:00:00</Start>
				<Finish>2013-04-04T08:00:00</Finish>
				<Unit>2</Unit>
				<Value>PT4H0M0S</Value>
			</TimephasedData>
			<TimephasedData>
				<Type>2</Type>
				<UID>8</UID>
				<Start>2013-04-04T08:00:00</Start>
				<Finish>2013-04-05T08:00:00</Finish>
				<Unit>2</Unit>
				<Value>PT4H0M0S</Value>
			</TimephasedData>
			<TimephasedData>
				<Type>2</Type>
				<UID>8</UID>
				<Start>2013-04-05T08:00:00</Start>
				<Finish>2013-04-06T08:00:00</Finish>
				<Unit>2</Unit>
				<Value>PT4H0M0S</Value>
			</TimephasedData>
			<TimephasedData>
				<Type>2</Type>
				<UID>8</UID>
				<Start>2013-04-06T08:00:00</Start>
				<Finish>2013-04-07T08:00:00</Finish>
				<Unit>2</Unit>
				<Value></Value>
			</TimephasedData>
			<TimephasedData>
				<Type>2</Type>
				<UID>8</UID>
				<Start>2013-04-07T08:00:00</Start>
				<Finish>2013-04-08T08:00:00</Finish>
				<Unit>2</Unit>
				<Value></Value>
			</TimephasedData>
			<TimephasedData>
				<Type>2</Type>
				<UID>8</UID>
				<Start>2013-04-08T08:00:00</Start>
				<Finish>2013-04-09T08:00:00</Finish>
				<Unit>2</Unit>
				<Value>PT4H0M0S</Value>
			</TimephasedData>
			<TimephasedData>
				<Type>2</Type>
				<UID>8</UID>
				<Start>2013-04-09T08:00:00</Start>
				<Finish>2013-04-10T08:00:00</Finish>
				<Unit>2</Unit>
				<Value>PT4H0M0S</Value>
			</TimephasedData>
			<TimephasedData>
				<Type>2</Type>
				<UID>8</UID>
				<Start>2013-04-10T08:00:00</Start>
				<Finish>2013-04-10T17:00:00</Finish>
				<Unit>2</Unit>
				<Value>PT4H0M0S</Value>
			</TimephasedData>
		</Assignment>
		<Assignment>
			<UID>9</UID>
			<TaskUID>9</TaskUID>
			<ResourceUID>1</ResourceUID>
			<PercentWorkComplete>0</PercentWorkComplete>
			<ActualCost>0</ActualCost>
			<ActualOvertimeCost>0</ActualOvertimeCost>
			<ActualOvertimeWork>PT0H0M0S</ActualOvertimeWork>
			<ActualWork>PT0H0M0S</ActualWork>
			<ACWP>0.00</ACWP>
			<Confirmed>0</Confirmed>
			<Cost>0</Cost>
			<CostRateTable>0</CostRateTable>
			<RateScale>0</RateScale>
			<CostVariance>0</CostVariance>
			<CV>0.00</CV>
			<Delay>0</Delay>
			<Finish>2013-04-05T17:00:00</Finish>
			<FinishVariance>0</FinishVariance>
			<WorkVariance>3240000.00</WorkVariance>
			<HasFixedRateUnits>1</HasFixedRateUnits>
			<FixedMaterial>0</FixedMaterial>
			<LevelingDelay>0</LevelingDelay>
			<LevelingDelayFormat>7</LevelingDelayFormat>
			<LinkedFields>0</LinkedFields>
			<Milestone>0</Milestone>
			<Overallocated>0</Overallocated>
			<OvertimeCost>0</OvertimeCost>
			<OvertimeWork>PT0H0M0S</OvertimeWork>
			<RegularWork>PT54H0M0S</RegularWork>
			<RemainingCost>0</RemainingCost>
			<RemainingOvertimeCost>0</RemainingOvertimeCost>
			<RemainingOvertimeWork>PT0H0M0S</RemainingOvertimeWork>
			<RemainingWork>PT54H0M0S</RemainingWork>
			<ResponsePending>0</ResponsePending>
			<Start>2013-03-26T08:00:00</Start>
			<StartVariance>0</StartVariance>
			<Units>0.75</Units>
			<UpdateNeeded>0</UpdateNeeded>
			<VAC>0.00</VAC>
			<Work>PT54H0M0S</Work>
			<WorkContour>0</WorkContour>
			<BCWS>0.00</BCWS>
			<BCWP>0.00</BCWP>
			<BookingType>0</BookingType>
			<CreationDate>2012-06-19T09:11:00</CreationDate>
			<BudgetCost>0</BudgetCost>
			<BudgetWork>PT0H0M0S</BudgetWork>
			<TimephasedData>
				<Type>1</Type>
				<UID>9</UID>
				<Start>2013-03-26T08:00:00</Start>
				<Finish>2013-03-27T08:00:00</Finish>
				<Unit>2</Unit>
				<Value>PT6H0M0S</Value>
			</TimephasedData>
			<TimephasedData>
				<Type>1</Type>
				<UID>9</UID>
				<Start>2013-03-27T08:00:00</Start>
				<Finish>2013-03-28T08:00:00</Finish>
				<Unit>2</Unit>
				<Value>PT6H0M0S</Value>
			</TimephasedData>
			<TimephasedData>
				<Type>1</Type>
				<UID>9</UID>
				<Start>2013-03-28T08:00:00</Start>
				<Finish>2013-03-29T08:00:00</Finish>
				<Unit>2</Unit>
				<Value>PT6H0M0S</Value>
			</TimephasedData>
			<TimephasedData>
				<Type>1</Type>
				<UID>9</UID>
				<Start>2013-03-29T08:00:00</Start>
				<Finish>2013-03-30T08:00:00</Finish>
				<Unit>2</Unit>
				<Value>PT6H0M0S</Value>
			</TimephasedData>
			<TimephasedData>
				<Type>1</Type>
				<UID>9</UID>
				<Start>2013-03-30T08:00:00</Start>
				<Finish>2013-03-31T08:00:00</Finish>
				<Unit>2</Unit>
				<Value></Value>
			</TimephasedData>
			<TimephasedData>
				<Type>1</Type>
				<UID>9</UID>
				<Start>2013-03-31T08:00:00</Start>
				<Finish>2013-04-01T08:00:00</Finish>
				<Unit>2</Unit>
				<Value></Value>
			</TimephasedData>
			<TimephasedData>
				<Type>1</Type>
				<UID>9</UID>
				<Start>2013-04-01T08:00:00</Start>
				<Finish>2013-04-02T08:00:00</Finish>
				<Unit>2</Unit>
				<Value>PT6H0M0S</Value>
			</TimephasedData>
			<TimephasedData>
				<Type>1</Type>
				<UID>9</UID>
				<Start>2013-04-02T08:00:00</Start>
				<Finish>2013-04-03T08:00:00</Finish>
				<Unit>2</Unit>
				<Value>PT6H0M0S</Value>
			</TimephasedData>
			<TimephasedData>
				<Type>1</Type>
				<UID>9</UID>
				<Start>2013-04-03T08:00:00</Start>
				<Finish>2013-04-04T08:00:00</Finish>
				<Unit>2</Unit>
				<Value>PT6H0M0S</Value>
			</TimephasedData>
			<TimephasedData>
				<Type>1</Type>
				<UID>9</UID>
				<Start>2013-04-04T08:00:00</Start>
				<Finish>2013-04-05T08:00:00</Finish>
				<Unit>2</Unit>
				<Value>PT6H0M0S</Value>
			</TimephasedData>
			<TimephasedData>
				<Type>1</Type>
				<UID>9</UID>
				<Start>2013-04-05T08:00:00</Start>
				<Finish>2013-04-05T17:00:00</Finish>
				<Unit>2</Unit>
				<Value>PT6H0M0S</Value>
			</TimephasedData>
		</Assignment>
		<Assignment>
			<UID>11</UID>
			<TaskUID>11</TaskUID>
			<ResourceUID>4</ResourceUID>
			<PercentWorkComplete>100</PercentWorkComplete>
			<ActualCost>0</ActualCost>
			<ActualFinish>2013-04-22T17:00:00</ActualFinish>
			<ActualOvertimeCost>0</ActualOvertimeCost>
			<ActualOvertimeWork>PT0H0M0S</ActualOvertimeWork>
			<ActualStart>2013-04-11T08:00:00</ActualStart>
			<ActualWork>PT64H0M0S</ActualWork>
			<ACWP>0.00</ACWP>
			<Confirmed>0</Confirmed>
			<Cost>0</Cost>
			<CostRateTable>0</CostRateTable>
			<RateScale>0</RateScale>
			<CostVariance>0</CostVariance>
			<CV>0.00</CV>
			<Delay>0</Delay>
			<Finish>2013-04-22T17:00:00</Finish>
			<FinishVariance>0</FinishVariance>
			<WorkVariance>3840000.00</WorkVariance>
			<HasFixedRateUnits>1</HasFixedRateUnits>
			<FixedMaterial>0</FixedMaterial>
			<LevelingDelay>0</LevelingDelay>
			<LevelingDelayFormat>7</LevelingDelayFormat>
			<LinkedFields>0</LinkedFields>
			<Milestone>0</Milestone>
			<Overallocated>0</Overallocated>
			<OvertimeCost>0</OvertimeCost>
			<OvertimeWork>PT0H0M0S</OvertimeWork>
			<RegularWork>PT64H0M0S</RegularWork>
			<RemainingCost>0</RemainingCost>
			<RemainingOvertimeCost>0</RemainingOvertimeCost>
			<RemainingOvertimeWork>PT0H0M0S</RemainingOvertimeWork>
			<RemainingWork>PT0H0M0S</RemainingWork>
			<ResponsePending>0</ResponsePending>
			<Start>2013-04-11T08:00:00</Start>
			<Stop>2013-04-22T17:00:00</Stop>
			<Resume>2013-04-22T17:00:00</Resume>
			<StartVariance>0</StartVariance>
			<Units>1</Units>
			<UpdateNeeded>0</UpdateNeeded>
			<VAC>0.00</VAC>
			<Work>PT64H0M0S</Work>
			<WorkContour>0</WorkContour>
			<BCWS>0.00</BCWS>
			<BCWP>0.00</BCWP>
			<BookingType>0</BookingType>
			<CreationDate>2012-11-21T17:36:00</CreationDate>
			<BudgetCost>0</BudgetCost>
			<BudgetWork>PT0H0M0S</BudgetWork>
			<TimephasedData>
				<Type>2</Type>
				<UID>11</UID>
				<Start>2013-04-11T08:00:00</Start>
				<Finish>2013-04-12T08:00:00</Finish>
				<Unit>2</Unit>
				<Value>PT8H0M0S</Value>
			</TimephasedData>
			<TimephasedData>
				<Type>2</Type>
				<UID>11</UID>
				<Start>2013-04-12T08:00:00</Start>
				<Finish>2013-04-13T08:00:00</Finish>
				<Unit>2</Unit>
				<Value>PT8H0M0S</Value>
			</TimephasedData>
			<TimephasedData>
				<Type>2</Type>
				<UID>11</UID>
				<Start>2013-04-13T08:00:00</Start>
				<Finish>2013-04-14T08:00:00</Finish>
				<Unit>2</Unit>
				<Value></Value>
			</TimephasedData>
			<TimephasedData>
				<Type>2</Type>
				<UID>11</UID>
				<Start>2013-04-14T08:00:00</Start>
				<Finish>2013-04-15T08:00:00</Finish>
				<Unit>2</Unit>
				<Value></Value>
			</TimephasedData>
			<TimephasedData>
				<Type>2</Type>
				<UID>11</UID>
				<Start>2013-04-15T08:00:00</Start>
				<Finish>2013-04-16T08:00:00</Finish>
				<Unit>2</Unit>
				<Value>PT8H0M0S</Value>
			</TimephasedData>
			<TimephasedData>
				<Type>2</Type>
				<UID>11</UID>
				<Start>2013-04-16T08:00:00</Start>
				<Finish>2013-04-17T08:00:00</Finish>
				<Unit>2</Unit>
				<Value>PT8H0M0S</Value>
			</TimephasedData>
			<TimephasedData>
				<Type>2</Type>
				<UID>11</UID>
				<Start>2013-04-17T08:00:00</Start>
				<Finish>2013-04-18T08:00:00</Finish>
				<Unit>2</Unit>
				<Value>PT8H0M0S</Value>
			</TimephasedData>
			<TimephasedData>
				<Type>2</Type>
				<UID>11</UID>
				<Start>2013-04-18T08:00:00</Start>
				<Finish>2013-04-19T08:00:00</Finish>
				<Unit>2</Unit>
				<Value>PT8H0M0S</Value>
			</TimephasedData>
			<TimephasedData>
				<Type>2</Type>
				<UID>11</UID>
				<Start>2013-04-19T08:00:00</Start>
				<Finish>2013-04-20T08:00:00</Finish>
				<Unit>2</Unit>
				<Value>PT8H0M0S</Value>
			</TimephasedData>
			<TimephasedData>
				<Type>2</Type>
				<UID>11</UID>
				<Start>2013-04-20T08:00:00</Start>
				<Finish>2013-04-21T08:00:00</Finish>
				<Unit>2</Unit>
				<Value></Value>
			</TimephasedData>
			<TimephasedData>
				<Type>2</Type>
				<UID>11</UID>
				<Start>2013-04-21T08:00:00</Start>
				<Finish>2013-04-22T08:00:00</Finish>
				<Unit>2</Unit>
				<Value></Value>
			</TimephasedData>
			<TimephasedData>
				<Type>2</Type>
				<UID>11</UID>
				<Start>2013-04-22T08:00:00</Start>
				<Finish>2013-04-22T17:00:00</Finish>
				<Unit>2</Unit>
				<Value>PT8H0M0S</Value>
			</TimephasedData>
		</Assignment>
		<Assignment>
			<UID>12</UID>
			<TaskUID>12</TaskUID>
			<ResourceUID>9</ResourceUID>
			<PercentWorkComplete>0</PercentWorkComplete>
			<ActualCost>0</ActualCost>
			<ActualOvertimeCost>0</ActualOvertimeCost>
			<ActualOvertimeWork>PT0H0M0S</ActualOvertimeWork>
			<ActualWork>PT0H0M0S</ActualWork>
			<ACWP>0.00</ACWP>
			<Confirmed>0</Confirmed>
			<Cost>0</Cost>
			<CostRateTable>0</CostRateTable>
			<RateScale>0</RateScale>
			<CostVariance>0</CostVariance>
			<CV>0.00</CV>
			<Delay>0</Delay>
			<Finish>2013-04-23T17:00:00</Finish>
			<FinishVariance>0</FinishVariance>
			<WorkVariance>8640000.00</WorkVariance>
			<HasFixedRateUnits>1</HasFixedRateUnits>
			<FixedMaterial>0</FixedMaterial>
			<LevelingDelay>0</LevelingDelay>
			<LevelingDelayFormat>7</LevelingDelayFormat>
			<LinkedFields>0</LinkedFields>
			<Milestone>0</Milestone>
			<Overallocated>0</Overallocated>
			<OvertimeCost>0</OvertimeCost>
			<OvertimeWork>PT0H0M0S</OvertimeWork>
			<RegularWork>PT144H0M0S</RegularWork>
			<RemainingCost>0</RemainingCost>
			<RemainingOvertimeCost>0</RemainingOvertimeCost>
			<RemainingOvertimeWork>PT0H0M0S</RemainingOvertimeWork>
			<RemainingWork>PT144H0M0S</RemainingWork>
			<ResponsePending>0</ResponsePending>
			<Start>2013-04-06T08:00:00</Start>
			<StartVariance>0</StartVariance>
			<Units>1</Units>
			<UpdateNeeded>0</UpdateNeeded>
			<VAC>0.00</VAC>
			<Work>PT144H0M0S</Work>
			<WorkContour>0</WorkContour>
			<BCWS>0.00</BCWS>
			<BCWP>0.00</BCWP>
			<BookingType>0</BookingType>
			<CreationDate>2012-11-21T17:36:00</CreationDate>
			<BudgetCost>0</BudgetCost>
			<BudgetWork>PT0H0M0S</BudgetWork>
			<TimephasedData>
				<Type>1</Type>
				<UID>12</UID>
				<Start>2013-04-06T08:00:00</Start>
				<Finish>2013-04-07T08:00:00</Finish>
				<Unit>2</Unit>
				<Value>PT8H0M0S</Value>
			</TimephasedData>
			<TimephasedData>
				<Type>1</Type>
				<UID>12</UID>
				<Start>2013-04-07T08:00:00</Start>
				<Finish>2013-04-08T08:00:00</Finish>
				<Unit>2</Unit>
				<Value>PT8H0M0S</Value>
			</TimephasedData>
			<TimephasedData>
				<Type>1</Type>
				<UID>12</UID>
				<Start>2013-04-08T08:00:00</Start>
				<Finish>2013-04-09T08:00:00</Finish>
				<Unit>2</Unit>
				<Value>PT8H0M0S</Value>
			</TimephasedData>
			<TimephasedData>
				<Type>1</Type>
				<UID>12</UID>
				<Start>2013-04-09T08:00:00</Start>
				<Finish>2013-04-10T08:00:00</Finish>
				<Unit>2</Unit>
				<Value>PT8H0M0S</Value>
			</TimephasedData>
			<TimephasedData>
				<Type>1</Type>
				<UID>12</UID>
				<Start>2013-04-10T08:00:00</Start>
				<Finish>2013-04-11T08:00:00</Finish>
				<Unit>2</Unit>
				<Value>PT8H0M0S</Value>
			</TimephasedData>
			<TimephasedData>
				<Type>1</Type>
				<UID>12</UID>
				<Start>2013-04-11T08:00:00</Start>
				<Finish>2013-04-12T08:00:00</Finish>
				<Unit>2</Unit>
				<Value>PT8H0M0S</Value>
			</TimephasedData>
			<TimephasedData>
				<Type>1</Type>
				<UID>12</UID>
				<Start>2013-04-12T08:00:00</Start>
				<Finish>2013-04-13T08:00:00</Finish>
				<Unit>2</Unit>
				<Value>PT8H0M0S</Value>
			</TimephasedData>
			<TimephasedData>
				<Type>1</Type>
				<UID>12</UID>
				<Start>2013-04-13T08:00:00</Start>
				<Finish>2013-04-14T08:00:00</Finish>
				<Unit>2</Unit>
				<Value>PT8H0M0S</Value>
			</TimephasedData>
			<TimephasedData>
				<Type>1</Type>
				<UID>12</UID>
				<Start>2013-04-14T08:00:00</Start>
				<Finish>2013-04-15T08:00:00</Finish>
				<Unit>2</Unit>
				<Value>PT8H0M0S</Value>
			</TimephasedData>
			<TimephasedData>
				<Type>1</Type>
				<UID>12</UID>
				<Start>2013-04-15T08:00:00</Start>
				<Finish>2013-04-16T08:00:00</Finish>
				<Unit>2</Unit>
				<Value>PT8H0M0S</Value>
			</TimephasedData>
			<TimephasedData>
				<Type>1</Type>
				<UID>12</UID>
				<Start>2013-04-16T08:00:00</Start>
				<Finish>2013-04-17T08:00:00</Finish>
				<Unit>2</Unit>
				<Value>PT8H0M0S</Value>
			</TimephasedData>
			<TimephasedData>
				<Type>1</Type>
				<UID>12</UID>
				<Start>2013-04-17T08:00:00</Start>
				<Finish>2013-04-18T08:00:00</Finish>
				<Unit>2</Unit>
				<Value>PT8H0M0S</Value>
			</TimephasedData>
			<TimephasedData>
				<Type>1</Type>
				<UID>12</UID>
				<Start>2013-04-18T08:00:00</Start>
				<Finish>2013-04-19T08:00:00</Finish>
				<Unit>2</Unit>
				<Value>PT8H0M0S</Value>
			</TimephasedData>
			<TimephasedData>
				<Type>1</Type>
				<UID>12</UID>
				<Start>2013-04-19T08:00:00</Start>
				<Finish>2013-04-20T08:00:00</Finish>
				<Unit>2</Unit>
				<Value>PT8H0M0S</Value>
			</TimephasedData>
			<TimephasedData>
				<Type>1</Type>
				<UID>12</UID>
				<Start>2013-04-20T08:00:00</Start>
				<Finish>2013-04-21T08:00:00</Finish>
				<Unit>2</Unit>
				<Value>PT8H0M0S</Value>
			</TimephasedData>
			<TimephasedData>
				<Type>1</Type>
				<UID>12</UID>
				<Start>2013-04-21T08:00:00</Start>
				<Finish>2013-04-22T08:00:00</Finish>
				<Unit>2</Unit>
				<Value>PT8H0M0S</Value>
			</TimephasedData>
			<TimephasedData>
				<Type>1</Type>
				<UID>12</UID>
				<Start>2013-04-22T08:00:00</Start>
				<Finish>2013-04-23T08:00:00</Finish>
				<Unit>2</Unit>
				<Value>PT8H0M0S</Value>
			</TimephasedData>
			<TimephasedData>
				<Type>1</Type>
				<UID>12</UID>
				<Start>2013-04-23T08:00:00</Start>
				<Finish>2013-04-23T17:00:00</Finish>
				<Unit>2</Unit>
				<Value>PT8H0M0S</Value>
			</TimephasedData>
		</Assignment>
		<Assignment>
			<UID>13</UID>
			<TaskUID>13</TaskUID>
			<ResourceUID>4</ResourceUID>
			<PercentWorkComplete>0</PercentWorkComplete>
			<ActualCost>0</ActualCost>
			<ActualOvertimeCost>0</ActualOvertimeCost>
			<ActualOvertimeWork>PT0H0M0S</ActualOvertimeWork>
			<ActualWork>PT0H0M0S</ActualWork>
			<ACWP>0.00</ACWP>
			<Confirmed>0</Confirmed>
			<Cost>0</Cost>
			<CostRateTable>0</CostRateTable>
			<RateScale>0</RateScale>
			<CostVariance>0</CostVariance>
			<CV>0.00</CV>
			<Delay>0</Delay>
			<Finish>2013-05-10T17:00:00</Finish>
			<FinishVariance>0</FinishVariance>
			<WorkVariance>6720000.00</WorkVariance>
			<HasFixedRateUnits>1</HasFixedRateUnits>
			<FixedMaterial>0</FixedMaterial>
			<LevelingDelay>0</LevelingDelay>
			<LevelingDelayFormat>7</LevelingDelayFormat>
			<LinkedFields>0</LinkedFields>
			<Milestone>0</Milestone>
			<Overallocated>0</Overallocated>
			<OvertimeCost>0</OvertimeCost>
			<OvertimeWork>PT0H0M0S</OvertimeWork>
			<RegularWork>PT112H0M0S</RegularWork>
			<RemainingCost>0</RemainingCost>
			<RemainingOvertimeCost>0</RemainingOvertimeCost>
			<RemainingOvertimeWork>PT0H0M0S</RemainingOvertimeWork>
			<RemainingWork>PT112H0M0S</RemainingWork>
			<ResponsePending>0</ResponsePending>
			<Start>2013-04-23T08:00:00</Start>
			<StartVariance>0</StartVariance>
			<Units>1</Units>
			<UpdateNeeded>0</UpdateNeeded>
			<VAC>0.00</VAC>
			<Work>PT112H0M0S</Work>
			<WorkContour>0</WorkContour>
			<BCWS>0.00</BCWS>
			<BCWP>0.00</BCWP>
			<BookingType>0</BookingType>
			<CreationDate>2012-06-19T09:11:00</CreationDate>
			<BudgetCost>0</BudgetCost>
			<BudgetWork>PT0H0M0S</BudgetWork>
			<TimephasedData>
				<Type>1</Type>
				<UID>13</UID>
				<Start>2013-04-23T08:00:00</Start>
				<Finish>2013-04-24T08:00:00</Finish>
				<Unit>2</Unit>
				<Value>PT8H0M0S</Value>
			</TimephasedData>
			<TimephasedData>
				<Type>1</Type>
				<UID>13</UID>
				<Start>2013-04-24T08:00:00</Start>
				<Finish>2013-04-25T08:00:00</Finish>
				<Unit>2</Unit>
				<Value>PT8H0M0S</Value>
			</TimephasedData>
			<TimephasedData>
				<Type>1</Type>
				<UID>13</UID>
				<Start>2013-04-25T08:00:00</Start>
				<Finish>2013-04-26T08:00:00</Finish>
				<Unit>2</Unit>
				<Value>PT8H0M0S</Value>
			</TimephasedData>
			<TimephasedData>
				<Type>1</Type>
				<UID>13</UID>
				<Start>2013-04-26T08:00:00</Start>
				<Finish>2013-04-27T08:00:00</Finish>
				<Unit>2</Unit>
				<Value>PT8H0M0S</Value>
			</TimephasedData>
			<TimephasedData>
				<Type>1</Type>
				<UID>13</UID>
				<Start>2013-04-27T08:00:00</Start>
				<Finish>2013-04-28T08:00:00</Finish>
				<Unit>2</Unit>
				<Value></Value>
			</TimephasedData>
			<TimephasedData>
				<Type>1</Type>
				<UID>13</UID>
				<Start>2013-04-28T08:00:00</Start>
				<Finish>2013-04-29T08:00:00</Finish>
				<Unit>2</Unit>
				<Value></Value>
			</TimephasedData>
			<TimephasedData>
				<Type>1</Type>
				<UID>13</UID>
				<Start>2013-04-29T08:00:00</Start>
				<Finish>2013-04-30T08:00:00</Finish>
				<Unit>2</Unit>
				<Value>PT8H0M0S</Value>
			</TimephasedData>
			<TimephasedData>
				<Type>1</Type>
				<UID>13</UID>
				<Start>2013-04-30T08:00:00</Start>
				<Finish>2013-05-01T08:00:00</Finish>
				<Unit>2</Unit>
				<Value>PT8H0M0S</Value>
			</TimephasedData>
			<TimephasedData>
				<Type>1</Type>
				<UID>13</UID>
				<Start>2013-05-01T08:00:00</Start>
				<Finish>2013-05-02T08:00:00</Finish>
				<Unit>2</Unit>
				<Value>PT8H0M0S</Value>
			</TimephasedData>
			<TimephasedData>
				<Type>1</Type>
				<UID>13</UID>
				<Start>2013-05-02T08:00:00</Start>
				<Finish>2013-05-03T08:00:00</Finish>
				<Unit>2</Unit>
				<Value>PT8H0M0S</Value>
			</TimephasedData>
			<TimephasedData>
				<Type>1</Type>
				<UID>13</UID>
				<Start>2013-05-03T08:00:00</Start>
				<Finish>2013-05-04T08:00:00</Finish>
				<Unit>2</Unit>
				<Value>PT8H0M0S</Value>
			</TimephasedData>
			<TimephasedData>
				<Type>1</Type>
				<UID>13</UID>
				<Start>2013-05-04T08:00:00</Start>
				<Finish>2013-05-05T08:00:00</Finish>
				<Unit>2</Unit>
				<Value></Value>
			</TimephasedData>
			<TimephasedData>
				<Type>1</Type>
				<UID>13</UID>
				<Start>2013-05-05T08:00:00</Start>
				<Finish>2013-05-06T08:00:00</Finish>
				<Unit>2</Unit>
				<Value></Value>
			</TimephasedData>
			<TimephasedData>
				<Type>1</Type>
				<UID>13</UID>
				<Start>2013-05-06T08:00:00</Start>
				<Finish>2013-05-07T08:00:00</Finish>
				<Unit>2</Unit>
				<Value>PT8H0M0S</Value>
			</TimephasedData>
			<TimephasedData>
				<Type>1</Type>
				<UID>13</UID>
				<Start>2013-05-07T08:00:00</Start>
				<Finish>2013-05-08T08:00:00</Finish>
				<Unit>2</Unit>
				<Value>PT8H0M0S</Value>
			</TimephasedData>
			<TimephasedData>
				<Type>1</Type>
				<UID>13</UID>
				<Start>2013-05-08T08:00:00</Start>
				<Finish>2013-05-09T08:00:00</Finish>
				<Unit>2</Unit>
				<Value>PT8H0M0S</Value>
			</TimephasedData>
			<TimephasedData>
				<Type>1</Type>
				<UID>13</UID>
				<Start>2013-05-09T08:00:00</Start>
				<Finish>2013-05-10T08:00:00</Finish>
				<Unit>2</Unit>
				<Value>PT8H0M0S</Value>
			</TimephasedData>
			<TimephasedData>
				<Type>1</Type>
				<UID>13</UID>
				<Start>2013-05-10T08:00:00</Start>
				<Finish>2013-05-10T17:00:00</Finish>
				<Unit>2</Unit>
				<Value>PT8H0M0S</Value>
			</TimephasedData>
		</Assignment>
		<Assignment>
			<UID>15</UID>
			<TaskUID>15</TaskUID>
			<ResourceUID>3</ResourceUID>
			<PercentWorkComplete>0</PercentWorkComplete>
			<ActualCost>0</ActualCost>
			<ActualOvertimeCost>0</ActualOvertimeCost>
			<ActualOvertimeWork>PT0H0M0S</ActualOvertimeWork>
			<ActualWork>PT0H0M0S</ActualWork>
			<ACWP>0.00</ACWP>
			<Confirmed>0</Confirmed>
			<Cost>0</Cost>
			<CostRateTable>0</CostRateTable>
			<RateScale>0</RateScale>
			<CostVariance>0</CostVariance>
			<CV>0.00</CV>
			<Delay>0</Delay>
			<Finish>2013-05-31T17:00:00</Finish>
			<FinishVariance>0</FinishVariance>
			<WorkVariance>10080000.00</WorkVariance>
			<HasFixedRateUnits>1</HasFixedRateUnits>
			<FixedMaterial>0</FixedMaterial>
			<LevelingDelay>0</LevelingDelay>
			<LevelingDelayFormat>7</LevelingDelayFormat>
			<LinkedFields>0</LinkedFields>
			<Milestone>0</Milestone>
			<Overallocated>0</Overallocated>
			<OvertimeCost>0</OvertimeCost>
			<OvertimeWork>PT0H0M0S</OvertimeWork>
			<RegularWork>PT168H0M0S</RegularWork>
			<RemainingCost>0</RemainingCost>
			<RemainingOvertimeCost>0</RemainingOvertimeCost>
			<RemainingOvertimeWork>PT0H0M0S</RemainingOvertimeWork>
			<RemainingWork>PT168H0M0S</RemainingWork>
			<ResponsePending>0</ResponsePending>
			<Start>2013-05-03T08:00:00</Start>
			<StartVariance>0</StartVariance>
			<Units>1</Units>
			<UpdateNeeded>0</UpdateNeeded>
			<VAC>0.00</VAC>
			<Work>PT168H0M0S</Work>
			<WorkContour>0</WorkContour>
			<BCWS>0.00</BCWS>
			<BCWP>0.00</BCWP>
			<BookingType>0</BookingType>
			<CreationDate>2012-11-21T17:36:00</CreationDate>
			<BudgetCost>0</BudgetCost>
			<BudgetWork>PT0H0M0S</BudgetWork>
			<TimephasedData>
				<Type>1</Type>
				<UID>15</UID>
				<Start>2013-05-03T08:00:00</Start>
				<Finish>2013-05-04T08:00:00</Finish>
				<Unit>2</Unit>
				<Value>PT8H0M0S</Value>
			</TimephasedData>
			<TimephasedData>
				<Type>1</Type>
				<UID>15</UID>
				<Start>2013-05-04T08:00:00</Start>
				<Finish>2013-05-05T08:00:00</Finish>
				<Unit>2</Unit>
				<Value></Value>
			</TimephasedData>
			<TimephasedData>
				<Type>1</Type>
				<UID>15</UID>
				<Start>2013-05-05T08:00:00</Start>
				<Finish>2013-05-06T08:00:00</Finish>
				<Unit>2</Unit>
				<Value></Value>
			</TimephasedData>
			<TimephasedData>
				<Type>1</Type>
				<UID>15</UID>
				<Start>2013-05-06T08:00:00</Start>
				<Finish>2013-05-07T08:00:00</Finish>
				<Unit>2</Unit>
				<Value>PT8H0M0S</Value>
			</TimephasedData>
			<TimephasedData>
				<Type>1</Type>
				<UID>15</UID>
				<Start>2013-05-07T08:00:00</Start>
				<Finish>2013-05-08T08:00:00</Finish>
				<Unit>2</Unit>
				<Value>PT8H0M0S</Value>
			</TimephasedData>
			<TimephasedData>
				<Type>1</Type>
				<UID>15</UID>
				<Start>2013-05-08T08:00:00</Start>
				<Finish>2013-05-09T08:00:00</Finish>
				<Unit>2</Unit>
				<Value>PT8H0M0S</Value>
			</TimephasedData>
			<TimephasedData>
				<Type>1</Type>
				<UID>15</UID>
				<Start>2013-05-09T08:00:00</Start>
				<Finish>2013-05-10T08:00:00</Finish>
				<Unit>2</Unit>
				<Value>PT8H0M0S</Value>
			</TimephasedData>
			<TimephasedData>
				<Type>1</Type>
				<UID>15</UID>
				<Start>2013-05-10T08:00:00</Start>
				<Finish>2013-05-11T08:00:00</Finish>
				<Unit>2</Unit>
				<Value>PT8H0M0S</Value>
			</TimephasedData>
			<TimephasedData>
				<Type>1</Type>
				<UID>15</UID>
				<Start>2013-05-11T08:00:00</Start>
				<Finish>2013-05-12T08:00:00</Finish>
				<Unit>2</Unit>
				<Value></Value>
			</TimephasedData>
			<TimephasedData>
				<Type>1</Type>
				<UID>15</UID>
				<Start>2013-05-12T08:00:00</Start>
				<Finish>2013-05-13T08:00:00</Finish>
				<Unit>2</Unit>
				<Value></Value>
			</TimephasedData>
			<TimephasedData>
				<Type>1</Type>
				<UID>15</UID>
				<Start>2013-05-13T08:00:00</Start>
				<Finish>2013-05-14T08:00:00</Finish>
				<Unit>2</Unit>
				<Value>PT8H0M0S</Value>
			</TimephasedData>
			<TimephasedData>
				<Type>1</Type>
				<UID>15</UID>
				<Start>2013-05-14T08:00:00</Start>
				<Finish>2013-05-15T08:00:00</Finish>
				<Unit>2</Unit>
				<Value>PT8H0M0S</Value>
			</TimephasedData>
			<TimephasedData>
				<Type>1</Type>
				<UID>15</UID>
				<Start>2013-05-15T08:00:00</Start>
				<Finish>2013-05-16T08:00:00</Finish>
				<Unit>2</Unit>
				<Value>PT8H0M0S</Value>
			</TimephasedData>
			<TimephasedData>
				<Type>1</Type>
				<UID>15</UID>
				<Start>2013-05-16T08:00:00</Start>
				<Finish>2013-05-17T08:00:00</Finish>
				<Unit>2</Unit>
				<Value>PT8H0M0S</Value>
			</TimephasedData>
			<TimephasedData>
				<Type>1</Type>
				<UID>15</UID>
				<Start>2013-05-17T08:00:00</Start>
				<Finish>2013-05-18T08:00:00</Finish>
				<Unit>2</Unit>
				<Value>PT8H0M0S</Value>
			</TimephasedData>
			<TimephasedData>
				<Type>1</Type>
				<UID>15</UID>
				<Start>2013-05-18T08:00:00</Start>
				<Finish>2013-05-19T08:00:00</Finish>
				<Unit>2</Unit>
				<Value></Value>
			</TimephasedData>
			<TimephasedData>
				<Type>1</Type>
				<UID>15</UID>
				<Start>2013-05-19T08:00:00</Start>
				<Finish>2013-05-20T08:00:00</Finish>
				<Unit>2</Unit>
				<Value></Value>
			</TimephasedData>
			<TimephasedData>
				<Type>1</Type>
				<UID>15</UID>
				<Start>2013-05-20T08:00:00</Start>
				<Finish>2013-05-21T08:00:00</Finish>
				<Unit>2</Unit>
				<Value>PT8H0M0S</Value>
			</TimephasedData>
			<TimephasedData>
				<Type>1</Type>
				<UID>15</UID>
				<Start>2013-05-21T08:00:00</Start>
				<Finish>2013-05-22T08:00:00</Finish>
				<Unit>2</Unit>
				<Value>PT8H0M0S</Value>
			</TimephasedData>
			<TimephasedData>
				<Type>1</Type>
				<UID>15</UID>
				<Start>2013-05-22T08:00:00</Start>
				<Finish>2013-05-23T08:00:00</Finish>
				<Unit>2</Unit>
				<Value>PT8H0M0S</Value>
			</TimephasedData>
			<TimephasedData>
				<Type>1</Type>
				<UID>15</UID>
				<Start>2013-05-23T08:00:00</Start>
				<Finish>2013-05-24T08:00:00</Finish>
				<Unit>2</Unit>
				<Value>PT8H0M0S</Value>
			</TimephasedData>
			<TimephasedData>
				<Type>1</Type>
				<UID>15</UID>
				<Start>2013-05-24T08:00:00</Start>
				<Finish>2013-05-25T08:00:00</Finish>
				<Unit>2</Unit>
				<Value>PT8H0M0S</Value>
			</TimephasedData>
			<TimephasedData>
				<Type>1</Type>
				<UID>15</UID>
				<Start>2013-05-25T08:00:00</Start>
				<Finish>2013-05-26T08:00:00</Finish>
				<Unit>2</Unit>
				<Value></Value>
			</TimephasedData>
			<TimephasedData>
				<Type>1</Type>
				<UID>15</UID>
				<Start>2013-05-26T08:00:00</Start>
				<Finish>2013-05-27T08:00:00</Finish>
				<Unit>2</Unit>
				<Value></Value>
			</TimephasedData>
			<TimephasedData>
				<Type>1</Type>
				<UID>15</UID>
				<Start>2013-05-27T08:00:00</Start>
				<Finish>2013-05-28T08:00:00</Finish>
				<Unit>2</Unit>
				<Value>PT8H0M0S</Value>
			</TimephasedData>
			<TimephasedData>
				<Type>1</Type>
				<UID>15</UID>
				<Start>2013-05-28T08:00:00</Start>
				<Finish>2013-05-29T08:00:00</Finish>
				<Unit>2</Unit>
				<Value>PT8H0M0S</Value>
			</TimephasedData>
			<TimephasedData>
				<Type>1</Type>
				<UID>15</UID>
				<Start>2013-05-29T08:00:00</Start>
				<Finish>2013-05-30T08:00:00</Finish>
				<Unit>2</Unit>
				<Value>PT8H0M0S</Value>
			</TimephasedData>
			<TimephasedData>
				<Type>1</Type>
				<UID>15</UID>
				<Start>2013-05-30T08:00:00</Start>
				<Finish>2013-05-31T08:00:00</Finish>
				<Unit>2</Unit>
				<Value>PT8H0M0S</Value>
			</TimephasedData>
			<TimephasedData>
				<Type>1</Type>
				<UID>15</UID>
				<Start>2013-05-31T08:00:00</Start>
				<Finish>2013-05-31T17:00:00</Finish>
				<Unit>2</Unit>
				<Value>PT8H0M0S</Value>
			</TimephasedData>
		</Assignment>
		<Assignment>
			<UID>16</UID>
			<TaskUID>16</TaskUID>
			<ResourceUID>7</ResourceUID>
			<PercentWorkComplete>0</PercentWorkComplete>
			<ActualCost>0</ActualCost>
			<ActualOvertimeCost>0</ActualOvertimeCost>
			<ActualOvertimeWork>PT0H0M0S</ActualOvertimeWork>
			<ActualWork>PT0H0M0S</ActualWork>
			<ACWP>0.00</ACWP>
			<Confirmed>0</Confirmed>
			<Cost>0</Cost>
			<CostRateTable>0</CostRateTable>
			<RateScale>0</RateScale>
			<CostVariance>0</CostVariance>
			<CV>0.00</CV>
			<Delay>0</Delay>
			<Finish>2013-05-17T17:00:00</Finish>
			<FinishVariance>0</FinishVariance>
			<WorkVariance>11520000.00</WorkVariance>
			<HasFixedRateUnits>1</HasFixedRateUnits>
			<FixedMaterial>0</FixedMaterial>
			<LevelingDelay>0</LevelingDelay>
			<LevelingDelayFormat>7</LevelingDelayFormat>
			<LinkedFields>0</LinkedFields>
			<Milestone>0</Milestone>
			<Overallocated>0</Overallocated>
			<OvertimeCost>0</OvertimeCost>
			<OvertimeWork>PT0H0M0S</OvertimeWork>
			<RegularWork>PT192H0M0S</RegularWork>
			<RemainingCost>0</RemainingCost>
			<RemainingOvertimeCost>0</RemainingOvertimeCost>
			<RemainingOvertimeWork>PT0H0M0S</RemainingOvertimeWork>
			<RemainingWork>PT192H0M0S</RemainingWork>
			<ResponsePending>0</ResponsePending>
			<Start>2013-04-24T08:00:00</Start>
			<StartVariance>0</StartVariance>
			<Units>1</Units>
			<UpdateNeeded>0</UpdateNeeded>
			<VAC>0.00</VAC>
			<Work>PT192H0M0S</Work>
			<WorkContour>0</WorkContour>
			<BCWS>0.00</BCWS>
			<BCWP>0.00</BCWP>
			<BookingType>0</BookingType>
			<CreationDate>2012-11-21T17:36:00</CreationDate>
			<BudgetCost>0</BudgetCost>
			<BudgetWork>PT0H0M0S</BudgetWork>
			<TimephasedData>
				<Type>1</Type>
				<UID>16</UID>
				<Start>2013-04-24T08:00:00</Start>
				<Finish>2013-04-25T08:00:00</Finish>
				<Unit>2</Unit>
				<Value>PT8H0M0S</Value>
			</TimephasedData>
			<TimephasedData>
				<Type>1</Type>
				<UID>16</UID>
				<Start>2013-04-25T08:00:00</Start>
				<Finish>2013-04-26T08:00:00</Finish>
				<Unit>2</Unit>
				<Value>PT8H0M0S</Value>
			</TimephasedData>
			<TimephasedData>
				<Type>1</Type>
				<UID>16</UID>
				<Start>2013-04-26T08:00:00</Start>
				<Finish>2013-04-27T08:00:00</Finish>
				<Unit>2</Unit>
				<Value>PT8H0M0S</Value>
			</TimephasedData>
			<TimephasedData>
				<Type>1</Type>
				<UID>16</UID>
				<Start>2013-04-27T08:00:00</Start>
				<Finish>2013-04-28T08:00:00</Finish>
				<Unit>2</Unit>
				<Value>PT8H0M0S</Value>
			</TimephasedData>
			<TimephasedData>
				<Type>1</Type>
				<UID>16</UID>
				<Start>2013-04-28T08:00:00</Start>
				<Finish>2013-04-29T08:00:00</Finish>
				<Unit>2</Unit>
				<Value>PT8H0M0S</Value>
			</TimephasedData>
			<TimephasedData>
				<Type>1</Type>
				<UID>16</UID>
				<Start>2013-04-29T08:00:00</Start>
				<Finish>2013-04-30T08:00:00</Finish>
				<Unit>2</Unit>
				<Value>PT8H0M0S</Value>
			</TimephasedData>
			<TimephasedData>
				<Type>1</Type>
				<UID>16</UID>
				<Start>2013-04-30T08:00:00</Start>
				<Finish>2013-05-01T08:00:00</Finish>
				<Unit>2</Unit>
				<Value>PT8H0M0S</Value>
			</TimephasedData>
			<TimephasedData>
				<Type>1</Type>
				<UID>16</UID>
				<Start>2013-05-01T08:00:00</Start>
				<Finish>2013-05-02T08:00:00</Finish>
				<Unit>2</Unit>
				<Value>PT8H0M0S</Value>
			</TimephasedData>
			<TimephasedData>
				<Type>1</Type>
				<UID>16</UID>
				<Start>2013-05-02T08:00:00</Start>
				<Finish>2013-05-03T08:00:00</Finish>
				<Unit>2</Unit>
				<Value>PT8H0M0S</Value>
			</TimephasedData>
			<TimephasedData>
				<Type>1</Type>
				<UID>16</UID>
				<Start>2013-05-03T08:00:00</Start>
				<Finish>2013-05-04T08:00:00</Finish>
				<Unit>2</Unit>
				<Value>PT8H0M0S</Value>
			</TimephasedData>
			<TimephasedData>
				<Type>1</Type>
				<UID>16</UID>
				<Start>2013-05-04T08:00:00</Start>
				<Finish>2013-05-05T08:00:00</Finish>
				<Unit>2</Unit>
				<Value>PT8H0M0S</Value>
			</TimephasedData>
			<TimephasedData>
				<Type>1</Type>
				<UID>16</UID>
				<Start>2013-05-05T08:00:00</Start>
				<Finish>2013-05-06T08:00:00</Finish>
				<Unit>2</Unit>
				<Value>PT8H0M0S</Value>
			</TimephasedData>
			<TimephasedData>
				<Type>1</Type>
				<UID>16</UID>
				<Start>2013-05-06T08:00:00</Start>
				<Finish>2013-05-07T08:00:00</Finish>
				<Unit>2</Unit>
				<Value>PT8H0M0S</Value>
			</TimephasedData>
			<TimephasedData>
				<Type>1</Type>
				<UID>16</UID>
				<Start>2013-05-07T08:00:00</Start>
				<Finish>2013-05-08T08:00:00</Finish>
				<Unit>2</Unit>
				<Value>PT8H0M0S</Value>
			</TimephasedData>
			<TimephasedData>
				<Type>1</Type>
				<UID>16</UID>
				<Start>2013-05-08T08:00:00</Start>
				<Finish>2013-05-09T08:00:00</Finish>
				<Unit>2</Unit>
				<Value>PT8H0M0S</Value>
			</TimephasedData>
			<TimephasedData>
				<Type>1</Type>
				<UID>16</UID>
				<Start>2013-05-09T08:00:00</Start>
				<Finish>2013-05-10T08:00:00</Finish>
				<Unit>2</Unit>
				<Value>PT8H0M0S</Value>
			</TimephasedData>
			<TimephasedData>
				<Type>1</Type>
				<UID>16</UID>
				<Start>2013-05-10T08:00:00</Start>
				<Finish>2013-05-11T08:00:00</Finish>
				<Unit>2</Unit>
				<Value>PT8H0M0S</Value>
			</TimephasedData>
			<TimephasedData>
				<Type>1</Type>
				<UID>16</UID>
				<Start>2013-05-11T08:00:00</Start>
				<Finish>2013-05-12T08:00:00</Finish>
				<Unit>2</Unit>
				<Value>PT8H0M0S</Value>
			</TimephasedData>
			<TimephasedData>
				<Type>1</Type>
				<UID>16</UID>
				<Start>2013-05-12T08:00:00</Start>
				<Finish>2013-05-13T08:00:00</Finish>
				<Unit>2</Unit>
				<Value>PT8H0M0S</Value>
			</TimephasedData>
			<TimephasedData>
				<Type>1</Type>
				<UID>16</UID>
				<Start>2013-05-13T08:00:00</Start>
				<Finish>2013-05-14T08:00:00</Finish>
				<Unit>2</Unit>
				<Value>PT8H0M0S</Value>
			</TimephasedData>
			<TimephasedData>
				<Type>1</Type>
				<UID>16</UID>
				<Start>2013-05-14T08:00:00</Start>
				<Finish>2013-05-15T08:00:00</Finish>
				<Unit>2</Unit>
				<Value>PT8H0M0S</Value>
			</TimephasedData>
			<TimephasedData>
				<Type>1</Type>
				<UID>16</UID>
				<Start>2013-05-15T08:00:00</Start>
				<Finish>2013-05-16T08:00:00</Finish>
				<Unit>2</Unit>
				<Value>PT8H0M0S</Value>
			</TimephasedData>
			<TimephasedData>
				<Type>1</Type>
				<UID>16</UID>
				<Start>2013-05-16T08:00:00</Start>
				<Finish>2013-05-17T08:00:00</Finish>
				<Unit>2</Unit>
				<Value>PT8H0M0S</Value>
			</TimephasedData>
			<TimephasedData>
				<Type>1</Type>
				<UID>16</UID>
				<Start>2013-05-17T08:00:00</Start>
				<Finish>2013-05-17T17:00:00</Finish>
				<Unit>2</Unit>
				<Value>PT8H0M0S</Value>
			</TimephasedData>
		</Assignment>
		<Assignment>
			<UID>17</UID>
			<TaskUID>17</TaskUID>
			<ResourceUID>4</ResourceUID>
			<PercentWorkComplete>0</PercentWorkComplete>
			<ActualCost>0</ActualCost>
			<ActualOvertimeCost>0</ActualOvertimeCost>
			<ActualOvertimeWork>PT0H0M0S</ActualOvertimeWork>
			<ActualWork>PT0H0M0S</ActualWork>
			<ACWP>0.00</ACWP>
			<Confirmed>0</Confirmed>
			<Cost>0</Cost>
			<CostRateTable>0</CostRateTable>
			<RateScale>0</RateScale>
			<CostVariance>0</CostVariance>
			<CV>0.00</CV>
			<Delay>0</Delay>
			<Finish>2013-06-12T17:00:00</Finish>
			<FinishVariance>0</FinishVariance>
			<WorkVariance>4320000.00</WorkVariance>
			<HasFixedRateUnits>1</HasFixedRateUnits>
			<FixedMaterial>0</FixedMaterial>
			<LevelingDelay>0</LevelingDelay>
			<LevelingDelayFormat>7</LevelingDelayFormat>
			<LinkedFields>0</LinkedFields>
			<Milestone>0</Milestone>
			<Overallocated>0</Overallocated>
			<OvertimeCost>0</OvertimeCost>
			<OvertimeWork>PT0H0M0S</OvertimeWork>
			<RegularWork>PT72H0M0S</RegularWork>
			<RemainingCost>0</RemainingCost>
			<RemainingOvertimeCost>0</RemainingOvertimeCost>
			<RemainingOvertimeWork>PT0H0M0S</RemainingOvertimeWork>
			<RemainingWork>PT72H0M0S</RemainingWork>
			<ResponsePending>0</ResponsePending>
			<Start>2013-06-01T08:00:00</Start>
			<StartVariance>0</StartVariance>
			<Units>1</Units>
			<UpdateNeeded>0</UpdateNeeded>
			<VAC>0.00</VAC>
			<Work>PT72H0M0S</Work>
			<WorkContour>0</WorkContour>
			<BCWS>0.00</BCWS>
			<BCWP>0.00</BCWP>
			<BookingType>0</BookingType>
			<CreationDate>2012-06-19T09:11:00</CreationDate>
			<BudgetCost>0</BudgetCost>
			<BudgetWork>PT0H0M0S</BudgetWork>
			<TimephasedData>
				<Type>1</Type>
				<UID>17</UID>
				<Start>2013-06-01T08:00:00</Start>
				<Finish>2013-06-02T08:00:00</Finish>
				<Unit>2</Unit>
				<Value>PT8H0M0S</Value>
			</TimephasedData>
			<TimephasedData>
				<Type>1</Type>
				<UID>17</UID>
				<Start>2013-06-02T08:00:00</Start>
				<Finish>2013-06-03T08:00:00</Finish>
				<Unit>2</Unit>
				<Value></Value>
			</TimephasedData>
			<TimephasedData>
				<Type>1</Type>
				<UID>17</UID>
				<Start>2013-06-03T08:00:00</Start>
				<Finish>2013-06-04T08:00:00</Finish>
				<Unit>2</Unit>
				<Value>PT8H0M0S</Value>
			</TimephasedData>
			<TimephasedData>
				<Type>1</Type>
				<UID>17</UID>
				<Start>2013-06-04T08:00:00</Start>
				<Finish>2013-06-05T08:00:00</Finish>
				<Unit>2</Unit>
				<Value>PT8H0M0S</Value>
			</TimephasedData>
			<TimephasedData>
				<Type>1</Type>
				<UID>17</UID>
				<Start>2013-06-05T08:00:00</Start>
				<Finish>2013-06-06T08:00:00</Finish>
				<Unit>2</Unit>
				<Value>PT8H0M0S</Value>
			</TimephasedData>
			<TimephasedData>
				<Type>1</Type>
				<UID>17</UID>
				<Start>2013-06-06T08:00:00</Start>
				<Finish>2013-06-07T08:00:00</Finish>
				<Unit>2</Unit>
				<Value>PT8H0M0S</Value>
			</TimephasedData>
			<TimephasedData>
				<Type>1</Type>
				<UID>17</UID>
				<Start>2013-06-07T08:00:00</Start>
				<Finish>2013-06-08T08:00:00</Finish>
				<Unit>2</Unit>
				<Value>PT8H0M0S</Value>
			</TimephasedData>
			<TimephasedData>
				<Type>1</Type>
				<UID>17</UID>
				<Start>2013-06-08T08:00:00</Start>
				<Finish>2013-06-09T08:00:00</Finish>
				<Unit>2</Unit>
				<Value></Value>
			</TimephasedData>
			<TimephasedData>
				<Type>1</Type>
				<UID>17</UID>
				<Start>2013-06-09T08:00:00</Start>
				<Finish>2013-06-10T08:00:00</Finish>
				<Unit>2</Unit>
				<Value></Value>
			</TimephasedData>
			<TimephasedData>
				<Type>1</Type>
				<UID>17</UID>
				<Start>2013-06-10T08:00:00</Start>
				<Finish>2013-06-11T08:00:00</Finish>
				<Unit>2</Unit>
				<Value>PT8H0M0S</Value>
			</TimephasedData>
			<TimephasedData>
				<Type>1</Type>
				<UID>17</UID>
				<Start>2013-06-11T08:00:00</Start>
				<Finish>2013-06-12T08:00:00</Finish>
				<Unit>2</Unit>
				<Value>PT8H0M0S</Value>
			</TimephasedData>
			<TimephasedData>
				<Type>1</Type>
				<UID>17</UID>
				<Start>2013-06-12T08:00:00</Start>
				<Finish>2013-06-12T17:00:00</Finish>
				<Unit>2</Unit>
				<Value>PT8H0M0S</Value>
			</TimephasedData>
		</Assignment>
		<Assignment>
			<UID>18</UID>
			<TaskUID>18</TaskUID>
			<ResourceUID>3</ResourceUID>
			<PercentWorkComplete>0</PercentWorkComplete>
			<ActualCost>0</ActualCost>
			<ActualOvertimeCost>0</ActualOvertimeCost>
			<ActualOvertimeWork>PT0H0M0S</ActualOvertimeWork>
			<ActualWork>PT0H0M0S</ActualWork>
			<ACWP>0.00</ACWP>
			<Confirmed>0</Confirmed>
			<Cost>0</Cost>
			<CostRateTable>0</CostRateTable>
			<RateScale>0</RateScale>
			<CostVariance>0</CostVariance>
			<CV>0.00</CV>
			<Delay>0</Delay>
			<Finish>2013-05-31T17:00:00</Finish>
			<FinishVariance>0</FinishVariance>
			<WorkVariance>5760000.00</WorkVariance>
			<HasFixedRateUnits>1</HasFixedRateUnits>
			<FixedMaterial>0</FixedMaterial>
			<LevelingDelay>0</LevelingDelay>
			<LevelingDelayFormat>7</LevelingDelayFormat>
			<LinkedFields>0</LinkedFields>
			<Milestone>0</Milestone>
			<Overallocated>0</Overallocated>
			<OvertimeCost>0</OvertimeCost>
			<OvertimeWork>PT0H0M0S</OvertimeWork>
			<RegularWork>PT96H0M0S</RegularWork>
			<RemainingCost>0</RemainingCost>
			<RemainingOvertimeCost>0</RemainingOvertimeCost>
			<RemainingOvertimeWork>PT0H0M0S</RemainingOvertimeWork>
			<RemainingWork>PT96H0M0S</RemainingWork>
			<ResponsePending>0</ResponsePending>
			<Start>2013-05-16T08:00:00</Start>
			<StartVariance>0</StartVariance>
			<Units>1</Units>
			<UpdateNeeded>0</UpdateNeeded>
			<VAC>0.00</VAC>
			<Work>PT96H0M0S</Work>
			<WorkContour>0</WorkContour>
			<BCWS>0.00</BCWS>
			<BCWP>0.00</BCWP>
			<BookingType>0</BookingType>
			<CreationDate>2012-11-21T17:36:00</CreationDate>
			<BudgetCost>0</BudgetCost>
			<BudgetWork>PT0H0M0S</BudgetWork>
			<TimephasedData>
				<Type>1</Type>
				<UID>18</UID>
				<Start>2013-05-16T08:00:00</Start>
				<Finish>2013-05-17T08:00:00</Finish>
				<Unit>2</Unit>
				<Value>PT8H0M0S</Value>
			</TimephasedData>
			<TimephasedData>
				<Type>1</Type>
				<UID>18</UID>
				<Start>2013-05-17T08:00:00</Start>
				<Finish>2013-05-18T08:00:00</Finish>
				<Unit>2</Unit>
				<Value>PT8H0M0S</Value>
			</TimephasedData>
			<TimephasedData>
				<Type>1</Type>
				<UID>18</UID>
				<Start>2013-05-18T08:00:00</Start>
				<Finish>2013-05-19T08:00:00</Finish>
				<Unit>2</Unit>
				<Value></Value>
			</TimephasedData>
			<TimephasedData>
				<Type>1</Type>
				<UID>18</UID>
				<Start>2013-05-19T08:00:00</Start>
				<Finish>2013-05-20T08:00:00</Finish>
				<Unit>2</Unit>
				<Value></Value>
			</TimephasedData>
			<TimephasedData>
				<Type>1</Type>
				<UID>18</UID>
				<Start>2013-05-20T08:00:00</Start>
				<Finish>2013-05-21T08:00:00</Finish>
				<Unit>2</Unit>
				<Value>PT8H0M0S</Value>
			</TimephasedData>
			<TimephasedData>
				<Type>1</Type>
				<UID>18</UID>
				<Start>2013-05-21T08:00:00</Start>
				<Finish>2013-05-22T08:00:00</Finish>
				<Unit>2</Unit>
				<Value>PT8H0M0S</Value>
			</TimephasedData>
			<TimephasedData>
				<Type>1</Type>
				<UID>18</UID>
				<Start>2013-05-22T08:00:00</Start>
				<Finish>2013-05-23T08:00:00</Finish>
				<Unit>2</Unit>
				<Value>PT8H0M0S</Value>
			</TimephasedData>
			<TimephasedData>
				<Type>1</Type>
				<UID>18</UID>
				<Start>2013-05-23T08:00:00</Start>
				<Finish>2013-05-24T08:00:00</Finish>
				<Unit>2</Unit>
				<Value>PT8H0M0S</Value>
			</TimephasedData>
			<TimephasedData>
				<Type>1</Type>
				<UID>18</UID>
				<Start>2013-05-24T08:00:00</Start>
				<Finish>2013-05-25T08:00:00</Finish>
				<Unit>2</Unit>
				<Value>PT8H0M0S</Value>
			</TimephasedData>
			<TimephasedData>
				<Type>1</Type>
				<UID>18</UID>
				<Start>2013-05-25T08:00:00</Start>
				<Finish>2013-05-26T08:00:00</Finish>
				<Unit>2</Unit>
				<Value></Value>
			</TimephasedData>
			<TimephasedData>
				<Type>1</Type>
				<UID>18</UID>
				<Start>2013-05-26T08:00:00</Start>
				<Finish>2013-05-27T08:00:00</Finish>
				<Unit>2</Unit>
				<Value></Value>
			</TimephasedData>
			<TimephasedData>
				<Type>1</Type>
				<UID>18</UID>
				<Start>2013-05-27T08:00:00</Start>
				<Finish>2013-05-28T08:00:00</Finish>
				<Unit>2</Unit>
				<Value>PT8H0M0S</Value>
			</TimephasedData>
			<TimephasedData>
				<Type>1</Type>
				<UID>18</UID>
				<Start>2013-05-28T08:00:00</Start>
				<Finish>2013-05-29T08:00:00</Finish>
				<Unit>2</Unit>
				<Value>PT8H0M0S</Value>
			</TimephasedData>
			<TimephasedData>
				<Type>1</Type>
				<UID>18</UID>
				<Start>2013-05-29T08:00:00</Start>
				<Finish>2013-05-30T08:00:00</Finish>
				<Unit>2</Unit>
				<Value>PT8H0M0S</Value>
			</TimephasedData>
			<TimephasedData>
				<Type>1</Type>
				<UID>18</UID>
				<Start>2013-05-30T08:00:00</Start>
				<Finish>2013-05-31T08:00:00</Finish>
				<Unit>2</Unit>
				<Value>PT8H0M0S</Value>
			</TimephasedData>
			<TimephasedData>
				<Type>1</Type>
				<UID>18</UID>
				<Start>2013-05-31T08:00:00</Start>
				<Finish>2013-05-31T17:00:00</Finish>
				<Unit>2</Unit>
				<Value>PT8H0M0S</Value>
			</TimephasedData>
		</Assignment>
		<Assignment>
			<UID>19</UID>
			<TaskUID>19</TaskUID>
			<ResourceUID>4</ResourceUID>
			<PercentWorkComplete>0</PercentWorkComplete>
			<ActualCost>0</ActualCost>
			<ActualOvertimeCost>0</ActualOvertimeCost>
			<ActualOvertimeWork>PT0H0M0S</ActualOvertimeWork>
			<ActualWork>PT0H0M0S</ActualWork>
			<ACWP>0.00</ACWP>
			<Confirmed>0</Confirmed>
			<Cost>0</Cost>
			<CostRateTable>0</CostRateTable>
			<RateScale>0</RateScale>
			<CostVariance>0</CostVariance>
			<CV>0.00</CV>
			<Delay>0</Delay>
			<Finish>2013-05-26T17:00:00</Finish>
			<FinishVariance>0</FinishVariance>
			<WorkVariance>2520000.00</WorkVariance>
			<HasFixedRateUnits>1</HasFixedRateUnits>
			<FixedMaterial>0</FixedMaterial>
			<LevelingDelay>0</LevelingDelay>
			<LevelingDelayFormat>7</LevelingDelayFormat>
			<LinkedFields>0</LinkedFields>
			<Milestone>0</Milestone>
			<Overallocated>0</Overallocated>
			<OvertimeCost>0</OvertimeCost>
			<OvertimeWork>PT0H0M0S</OvertimeWork>
			<RegularWork>PT42H0M0S</RegularWork>
			<RemainingCost>0</RemainingCost>
			<RemainingOvertimeCost>0</RemainingOvertimeCost>
			<RemainingOvertimeWork>PT0H0M0S</RemainingOvertimeWork>
			<RemainingWork>PT42H0M0S</RemainingWork>
			<ResponsePending>0</ResponsePending>
			<Start>2013-05-18T08:00:00</Start>
			<StartVariance>0</StartVariance>
			<Units>0.75</Units>
			<UpdateNeeded>0</UpdateNeeded>
			<VAC>0.00</VAC>
			<Work>PT42H0M0S</Work>
			<WorkContour>0</WorkContour>
			<BCWS>0.00</BCWS>
			<BCWP>0.00</BCWP>
			<BookingType>0</BookingType>
			<CreationDate>2012-06-19T09:11:00</CreationDate>
			<BudgetCost>0</BudgetCost>
			<BudgetWork>PT0H0M0S</BudgetWork>
			<TimephasedData>
				<Type>1</Type>
				<UID>19</UID>
				<Start>2013-05-18T08:00:00</Start>
				<Finish>2013-05-19T08:00:00</Finish>
				<Unit>2</Unit>
				<Value>PT6H0M0S</Value>
			</TimephasedData>
			<TimephasedData>
				<Type>1</Type>
				<UID>19</UID>
				<Start>2013-05-19T08:00:00</Start>
				<Finish>2013-05-20T08:00:00</Finish>
				<Unit>2</Unit>
				<Value></Value>
			</TimephasedData>
			<TimephasedData>
				<Type>1</Type>
				<UID>19</UID>
				<Start>2013-05-20T08:00:00</Start>
				<Finish>2013-05-21T08:00:00</Finish>
				<Unit>2</Unit>
				<Value>PT6H0M0S</Value>
			</TimephasedData>
			<TimephasedData>
				<Type>1</Type>
				<UID>19</UID>
				<Start>2013-05-21T08:00:00</Start>
				<Finish>2013-05-22T08:00:00</Finish>
				<Unit>2</Unit>
				<Value>PT6H0M0S</Value>
			</TimephasedData>
			<TimephasedData>
				<Type>1</Type>
				<UID>19</UID>
				<Start>2013-05-22T08:00:00</Start>
				<Finish>2013-05-23T08:00:00</Finish>
				<Unit>2</Unit>
				<Value>PT6H0M0S</Value>
			</TimephasedData>
			<TimephasedData>
				<Type>1</Type>
				<UID>19</UID>
				<Start>2013-05-23T08:00:00</Start>
				<Finish>2013-05-24T08:00:00</Finish>
				<Unit>2</Unit>
				<Value>PT6H0M0S</Value>
			</TimephasedData>
			<TimephasedData>
				<Type>1</Type>
				<UID>19</UID>
				<Start>2013-05-24T08:00:00</Start>
				<Finish>2013-05-25T08:00:00</Finish>
				<Unit>2</Unit>
				<Value>PT6H0M0S</Value>
			</TimephasedData>
			<TimephasedData>
				<Type>1</Type>
				<UID>19</UID>
				<Start>2013-05-25T08:00:00</Start>
				<Finish>2013-05-26T08:00:00</Finish>
				<Unit>2</Unit>
				<Value></Value>
			</TimephasedData>
			<TimephasedData>
				<Type>1</Type>
				<UID>19</UID>
				<Start>2013-05-26T08:00:00</Start>
				<Finish>2013-05-26T17:00:00</Finish>
				<Unit>2</Unit>
				<Value>PT6H0M0S</Value>
			</TimephasedData>
		</Assignment>
		<Assignment>
			<UID>20</UID>
			<TaskUID>20</TaskUID>
			<ResourceUID>1</ResourceUID>
			<PercentWorkComplete>0</PercentWorkComplete>
			<ActualCost>0</ActualCost>
			<ActualOvertimeCost>0</ActualOvertimeCost>
			<ActualOvertimeWork>PT0H0M0S</ActualOvertimeWork>
			<ActualWork>PT0H0M0S</ActualWork>
			<ACWP>0.00</ACWP>
			<Confirmed>0</Confirmed>
			<Cost>0</Cost>
			<CostRateTable>0</CostRateTable>
			<RateScale>0</RateScale>
			<CostVariance>0</CostVariance>
			<CV>0.00</CV>
			<Delay>0</Delay>
			<Finish>2013-06-19T17:00:00</Finish>
			<FinishVariance>0</FinishVariance>
			<WorkVariance>2400000.00</WorkVariance>
			<HasFixedRateUnits>1</HasFixedRateUnits>
			<FixedMaterial>0</FixedMaterial>
			<LevelingDelay>0</LevelingDelay>
			<LevelingDelayFormat>7</LevelingDelayFormat>
			<LinkedFields>0</LinkedFields>
			<Milestone>0</Milestone>
			<Overallocated>0</Overallocated>
			<OvertimeCost>0</OvertimeCost>
			<OvertimeWork>PT0H0M0S</OvertimeWork>
			<RegularWork>PT40H0M0S</RegularWork>
			<RemainingCost>0</RemainingCost>
			<RemainingOvertimeCost>0</RemainingOvertimeCost>
			<RemainingOvertimeWork>PT0H0M0S</RemainingOvertimeWork>
			<RemainingWork>PT40H0M0S</RemainingWork>
			<ResponsePending>0</ResponsePending>
			<Start>2013-06-13T08:00:00</Start>
			<StartVariance>0</StartVariance>
			<Units>1</Units>
			<UpdateNeeded>0</UpdateNeeded>
			<VAC>0.00</VAC>
			<Work>PT40H0M0S</Work>
			<WorkContour>0</WorkContour>
			<BCWS>0.00</BCWS>
			<BCWP>0.00</BCWP>
			<BookingType>0</BookingType>
			<CreationDate>2012-11-21T17:36:00</CreationDate>
			<BudgetCost>0</BudgetCost>
			<BudgetWork>PT0H0M0S</BudgetWork>
			<TimephasedData>
				<Type>1</Type>
				<UID>20</UID>
				<Start>2013-06-13T08:00:00</Start>
				<Finish>2013-06-14T08:00:00</Finish>
				<Unit>2</Unit>
				<Value>PT8H0M0S</Value>
			</TimephasedData>
			<TimephasedData>
				<Type>1</Type>
				<UID>20</UID>
				<Start>2013-06-14T08:00:00</Start>
				<Finish>2013-06-15T08:00:00</Finish>
				<Unit>2</Unit>
				<Value>PT8H0M0S</Value>
			</TimephasedData>
			<TimephasedData>
				<Type>1</Type>
				<UID>20</UID>
				<Start>2013-06-15T08:00:00</Start>
				<Finish>2013-06-16T08:00:00</Finish>
				<Unit>2</Unit>
				<Value></Value>
			</TimephasedData>
			<TimephasedData>
				<Type>1</Type>
				<UID>20</UID>
				<Start>2013-06-16T08:00:00</Start>
				<Finish>2013-06-17T08:00:00</Finish>
				<Unit>2</Unit>
				<Value></Value>
			</TimephasedData>
			<TimephasedData>
				<Type>1</Type>
				<UID>20</UID>
				<Start>2013-06-17T08:00:00</Start>
				<Finish>2013-06-18T08:00:00</Finish>
				<Unit>2</Unit>
				<Value>PT8H0M0S</Value>
			</TimephasedData>
			<TimephasedData>
				<Type>1</Type>
				<UID>20</UID>
				<Start>2013-06-18T08:00:00</Start>
				<Finish>2013-06-19T08:00:00</Finish>
				<Unit>2</Unit>
				<Value>PT8H0M0S</Value>
			</TimephasedData>
			<TimephasedData>
				<Type>1</Type>
				<UID>20</UID>
				<Start>2013-06-19T08:00:00</Start>
				<Finish>2013-06-19T17:00:00</Finish>
				<Unit>2</Unit>
				<Value>PT8H0M0S</Value>
			</TimephasedData>
		</Assignment>
		<Assignment>
			<UID>21</UID>
			<TaskUID>21</TaskUID>
			<ResourceUID>4</ResourceUID>
			<PercentWorkComplete>0</PercentWorkComplete>
			<ActualCost>0</ActualCost>
			<ActualOvertimeCost>0</ActualOvertimeCost>
			<ActualOvertimeWork>PT0H0M0S</ActualOvertimeWork>
			<ActualWork>PT0H0M0S</ActualWork>
			<ACWP>0.00</ACWP>
			<Confirmed>0</Confirmed>
			<Cost>0</Cost>
			<CostRateTable>0</CostRateTable>
			<RateScale>0</RateScale>
			<CostVariance>0</CostVariance>
			<CV>0.00</CV>
			<Delay>0</Delay>
			<Finish>2013-07-01T17:00:00</Finish>
			<FinishVariance>0</FinishVariance>
			<WorkVariance>3840000.00</WorkVariance>
			<HasFixedRateUnits>1</HasFixedRateUnits>
			<FixedMaterial>0</FixedMaterial>
			<LevelingDelay>0</LevelingDelay>
			<LevelingDelayFormat>7</LevelingDelayFormat>
			<LinkedFields>0</LinkedFields>
			<Milestone>0</Milestone>
			<Overallocated>0</Overallocated>
			<OvertimeCost>0</OvertimeCost>
			<OvertimeWork>PT0H0M0S</OvertimeWork>
			<RegularWork>PT64H0M0S</RegularWork>
			<RemainingCost>0</RemainingCost>
			<RemainingOvertimeCost>0</RemainingOvertimeCost>
			<RemainingOvertimeWork>PT0H0M0S</RemainingOvertimeWork>
			<RemainingWork>PT64H0M0S</RemainingWork>
			<ResponsePending>0</ResponsePending>
			<Start>2013-06-20T08:00:00</Start>
			<StartVariance>0</StartVariance>
			<Units>1</Units>
			<UpdateNeeded>0</UpdateNeeded>
			<VAC>0.00</VAC>
			<Work>PT64H0M0S</Work>
			<WorkContour>0</WorkContour>
			<BCWS>0.00</BCWS>
			<BCWP>0.00</BCWP>
			<BookingType>0</BookingType>
			<CreationDate>2012-06-19T09:11:00</CreationDate>
			<BudgetCost>0</BudgetCost>
			<BudgetWork>PT0H0M0S</BudgetWork>
			<TimephasedData>
				<Type>1</Type>
				<UID>21</UID>
				<Start>2013-06-20T08:00:00</Start>
				<Finish>2013-06-21T08:00:00</Finish>
				<Unit>2</Unit>
				<Value>PT8H0M0S</Value>
			</TimephasedData>
			<TimephasedData>
				<Type>1</Type>
				<UID>21</UID>
				<Start>2013-06-21T08:00:00</Start>
				<Finish>2013-06-22T08:00:00</Finish>
				<Unit>2</Unit>
				<Value>PT8H0M0S</Value>
			</TimephasedData>
			<TimephasedData>
				<Type>1</Type>
				<UID>21</UID>
				<Start>2013-06-22T08:00:00</Start>
				<Finish>2013-06-23T08:00:00</Finish>
				<Unit>2</Unit>
				<Value></Value>
			</TimephasedData>
			<TimephasedData>
				<Type>1</Type>
				<UID>21</UID>
				<Start>2013-06-23T08:00:00</Start>
				<Finish>2013-06-24T08:00:00</Finish>
				<Unit>2</Unit>
				<Value></Value>
			</TimephasedData>
			<TimephasedData>
				<Type>1</Type>
				<UID>21</UID>
				<Start>2013-06-24T08:00:00</Start>
				<Finish>2013-06-25T08:00:00</Finish>
				<Unit>2</Unit>
				<Value>PT8H0M0S</Value>
			</TimephasedData>
			<TimephasedData>
				<Type>1</Type>
				<UID>21</UID>
				<Start>2013-06-25T08:00:00</Start>
				<Finish>2013-06-26T08:00:00</Finish>
				<Unit>2</Unit>
				<Value>PT8H0M0S</Value>
			</TimephasedData>
			<TimephasedData>
				<Type>1</Type>
				<UID>21</UID>
				<Start>2013-06-26T08:00:00</Start>
				<Finish>2013-06-27T08:00:00</Finish>
				<Unit>2</Unit>
				<Value>PT8H0M0S</Value>
			</TimephasedData>
			<TimephasedData>
				<Type>1</Type>
				<UID>21</UID>
				<Start>2013-06-27T08:00:00</Start>
				<Finish>2013-06-28T08:00:00</Finish>
				<Unit>2</Unit>
				<Value>PT8H0M0S</Value>
			</TimephasedData>
			<TimephasedData>
				<Type>1</Type>
				<UID>21</UID>
				<Start>2013-06-28T08:00:00</Start>
				<Finish>2013-06-29T08:00:00</Finish>
				<Unit>2</Unit>
				<Value>PT8H0M0S</Value>
			</TimephasedData>
			<TimephasedData>
				<Type>1</Type>
				<UID>21</UID>
				<Start>2013-06-29T08:00:00</Start>
				<Finish>2013-06-30T08:00:00</Finish>
				<Unit>2</Unit>
				<Value></Value>
			</TimephasedData>
			<TimephasedData>
				<Type>1</Type>
				<UID>21</UID>
				<Start>2013-06-30T08:00:00</Start>
				<Finish>2013-07-01T08:00:00</Finish>
				<Unit>2</Unit>
				<Value></Value>
			</TimephasedData>
			<TimephasedData>
				<Type>1</Type>
				<UID>21</UID>
				<Start>2013-07-01T08:00:00</Start>
				<Finish>2013-07-01T17:00:00</Finish>
				<Unit>2</Unit>
				<Value>PT8H0M0S</Value>
			</TimephasedData>
		</Assignment>
		<Assignment>
			<UID>24</UID>
			<TaskUID>4</TaskUID>
			<ResourceUID>2</ResourceUID>
			<PercentWorkComplete>100</PercentWorkComplete>
			<ActualCost>0</ActualCost>
			<ActualFinish>2013-02-27T17:00:00</ActualFinish>
			<ActualOvertimeCost>0</ActualOvertimeCost>
			<ActualOvertimeWork>PT0H0M0S</ActualOvertimeWork>
			<ActualStart>2013-02-04T08:00:00</ActualStart>
			<ActualWork>PT144H0M0S</ActualWork>
			<ACWP>0.00</ACWP>
			<Confirmed>0</Confirmed>
			<Cost>0</Cost>
			<CostRateTable>0</CostRateTable>
			<RateScale>0</RateScale>
			<CostVariance>0</CostVariance>
			<CV>0.00</CV>
			<Delay>0</Delay>
			<Finish>2013-02-27T17:00:00</Finish>
			<FinishVariance>0</FinishVariance>
			<WorkVariance>8640000.00</WorkVariance>
			<HasFixedRateUnits>1</HasFixedRateUnits>
			<FixedMaterial>0</FixedMaterial>
			<LevelingDelay>0</LevelingDelay>
			<LevelingDelayFormat>7</LevelingDelayFormat>
			<LinkedFields>0</LinkedFields>
			<Milestone>0</Milestone>
			<Overallocated>0</Overallocated>
			<OvertimeCost>0</OvertimeCost>
			<OvertimeWork>PT0H0M0S</OvertimeWork>
			<RegularWork>PT144H0M0S</RegularWork>
			<RemainingCost>0</RemainingCost>
			<RemainingOvertimeCost>0</RemainingOvertimeCost>
			<RemainingOvertimeWork>PT0H0M0S</RemainingOvertimeWork>
			<RemainingWork>PT0H0M0S</RemainingWork>
			<ResponsePending>0</ResponsePending>
			<Start>2013-02-04T08:00:00</Start>
			<Stop>2013-02-27T17:00:00</Stop>
			<Resume>2013-02-27T17:00:00</Resume>
			<StartVariance>0</StartVariance>
			<Units>1</Units>
			<UpdateNeeded>0</UpdateNeeded>
			<VAC>0.00</VAC>
			<Work>PT144H0M0S</Work>
			<WorkContour>0</WorkContour>
			<BCWS>0.00</BCWS>
			<BCWP>0.00</BCWP>
			<BookingType>0</BookingType>
			<CreationDate>2012-06-19T09:12:00</CreationDate>
			<BudgetCost>0</BudgetCost>
			<BudgetWork>PT0H0M0S</BudgetWork>
			<TimephasedData>
				<Type>2</Type>
				<UID>24</UID>
				<Start>2013-02-04T08:00:00</Start>
				<Finish>2013-02-05T08:00:00</Finish>
				<Unit>2</Unit>
				<Value>PT8H0M0S</Value>
			</TimephasedData>
			<TimephasedData>
				<Type>2</Type>
				<UID>24</UID>
				<Start>2013-02-05T08:00:00</Start>
				<Finish>2013-02-06T08:00:00</Finish>
				<Unit>2</Unit>
				<Value>PT8H0M0S</Value>
			</TimephasedData>
			<TimephasedData>
				<Type>2</Type>
				<UID>24</UID>
				<Start>2013-02-06T08:00:00</Start>
				<Finish>2013-02-07T08:00:00</Finish>
				<Unit>2</Unit>
				<Value>PT8H0M0S</Value>
			</TimephasedData>
			<TimephasedData>
				<Type>2</Type>
				<UID>24</UID>
				<Start>2013-02-07T08:00:00</Start>
				<Finish>2013-02-08T08:00:00</Finish>
				<Unit>2</Unit>
				<Value>PT8H0M0S</Value>
			</TimephasedData>
			<TimephasedData>
				<Type>2</Type>
				<UID>24</UID>
				<Start>2013-02-08T08:00:00</Start>
				<Finish>2013-02-09T08:00:00</Finish>
				<Unit>2</Unit>
				<Value>PT8H0M0S</Value>
			</TimephasedData>
			<TimephasedData>
				<Type>2</Type>
				<UID>24</UID>
				<Start>2013-02-09T08:00:00</Start>
				<Finish>2013-02-10T08:00:00</Finish>
				<Unit>2</Unit>
				<Value></Value>
			</TimephasedData>
			<TimephasedData>
				<Type>2</Type>
				<UID>24</UID>
				<Start>2013-02-10T08:00:00</Start>
				<Finish>2013-02-11T08:00:00</Finish>
				<Unit>2</Unit>
				<Value></Value>
			</TimephasedData>
			<TimephasedData>
				<Type>2</Type>
				<UID>24</UID>
				<Start>2013-02-11T08:00:00</Start>
				<Finish>2013-02-12T08:00:00</Finish>
				<Unit>2</Unit>
				<Value>PT8H0M0S</Value>
			</TimephasedData>
			<TimephasedData>
				<Type>2</Type>
				<UID>24</UID>
				<Start>2013-02-12T08:00:00</Start>
				<Finish>2013-02-13T08:00:00</Finish>
				<Unit>2</Unit>
				<Value>PT8H0M0S</Value>
			</TimephasedData>
			<TimephasedData>
				<Type>2</Type>
				<UID>24</UID>
				<Start>2013-02-13T08:00:00</Start>
				<Finish>2013-02-14T08:00:00</Finish>
				<Unit>2</Unit>
				<Value>PT8H0M0S</Value>
			</TimephasedData>
			<TimephasedData>
				<Type>2</Type>
				<UID>24</UID>
				<Start>2013-02-14T08:00:00</Start>
				<Finish>2013-02-15T08:00:00</Finish>
				<Unit>2</Unit>
				<Value>PT8H0M0S</Value>
			</TimephasedData>
			<TimephasedData>
				<Type>2</Type>
				<UID>24</UID>
				<Start>2013-02-15T08:00:00</Start>
				<Finish>2013-02-16T08:00:00</Finish>
				<Unit>2</Unit>
				<Value>PT8H0M0S</Value>
			</TimephasedData>
			<TimephasedData>
				<Type>2</Type>
				<UID>24</UID>
				<Start>2013-02-16T08:00:00</Start>
				<Finish>2013-02-17T08:00:00</Finish>
				<Unit>2</Unit>
				<Value></Value>
			</TimephasedData>
			<TimephasedData>
				<Type>2</Type>
				<UID>24</UID>
				<Start>2013-02-17T08:00:00</Start>
				<Finish>2013-02-18T08:00:00</Finish>
				<Unit>2</Unit>
				<Value></Value>
			</TimephasedData>
			<TimephasedData>
				<Type>2</Type>
				<UID>24</UID>
				<Start>2013-02-18T08:00:00</Start>
				<Finish>2013-02-19T08:00:00</Finish>
				<Unit>2</Unit>
				<Value>PT8H0M0S</Value>
			</TimephasedData>
			<TimephasedData>
				<Type>2</Type>
				<UID>24</UID>
				<Start>2013-02-19T08:00:00</Start>
				<Finish>2013-02-20T08:00:00</Finish>
				<Unit>2</Unit>
				<Value>PT8H0M0S</Value>
			</TimephasedData>
			<TimephasedData>
				<Type>2</Type>
				<UID>24</UID>
				<Start>2013-02-20T08:00:00</Start>
				<Finish>2013-02-21T08:00:00</Finish>
				<Unit>2</Unit>
				<Value>PT8H0M0S</Value>
			</TimephasedData>
			<TimephasedData>
				<Type>2</Type>
				<UID>24</UID>
				<Start>2013-02-21T08:00:00</Start>
				<Finish>2013-02-22T08:00:00</Finish>
				<Unit>2</Unit>
				<Value>PT8H0M0S</Value>
			</TimephasedData>
			<TimephasedData>
				<Type>2</Type>
				<UID>24</UID>
				<Start>2013-02-22T08:00:00</Start>
				<Finish>2013-02-23T08:00:00</Finish>
				<Unit>2</Unit>
				<Value>PT8H0M0S</Value>
			</TimephasedData>
			<TimephasedData>
				<Type>2</Type>
				<UID>24</UID>
				<Start>2013-02-23T08:00:00</Start>
				<Finish>2013-02-24T08:00:00</Finish>
				<Unit>2</Unit>
				<Value></Value>
			</TimephasedData>
			<TimephasedData>
				<Type>2</Type>
				<UID>24</UID>
				<Start>2013-02-24T08:00:00</Start>
				<Finish>2013-02-25T08:00:00</Finish>
				<Unit>2</Unit>
				<Value></Value>
			</TimephasedData>
			<TimephasedData>
				<Type>2</Type>
				<UID>24</UID>
				<Start>2013-02-25T08:00:00</Start>
				<Finish>2013-02-26T08:00:00</Finish>
				<Unit>2</Unit>
				<Value>PT8H0M0S</Value>
			</TimephasedData>
			<TimephasedData>
				<Type>2</Type>
				<UID>24</UID>
				<Start>2013-02-26T08:00:00</Start>
				<Finish>2013-02-27T08:00:00</Finish>
				<Unit>2</Unit>
				<Value>PT8H0M0S</Value>
			</TimephasedData>
			<TimephasedData>
				<Type>2</Type>
				<UID>24</UID>
				<Start>2013-02-27T08:00:00</Start>
				<Finish>2013-02-27T17:00:00</Finish>
				<Unit>2</Unit>
				<Value>PT8H0M0S</Value>
			</TimephasedData>
		</Assignment>
		<Assignment>
			<UID>25</UID>
			<TaskUID>6</TaskUID>
			<ResourceUID>1</ResourceUID>
			<PercentWorkComplete>100</PercentWorkComplete>
			<ActualCost>0</ActualCost>
			<ActualFinish>2013-03-17T17:00:00</ActualFinish>
			<ActualOvertimeCost>0</ActualOvertimeCost>
			<ActualOvertimeWork>PT0H0M0S</ActualOvertimeWork>
			<ActualStart>2013-02-28T08:00:00</ActualStart>
			<ActualWork>PT78H0M0S</ActualWork>
			<ACWP>0.00</ACWP>
			<Confirmed>0</Confirmed>
			<Cost>0</Cost>
			<CostRateTable>0</CostRateTable>
			<RateScale>0</RateScale>
			<CostVariance>0</CostVariance>
			<CV>0.00</CV>
			<Delay>0</Delay>
			<Finish>2013-03-17T17:00:00</Finish>
			<FinishVariance>0</FinishVariance>
			<WorkVariance>4680000.00</WorkVariance>
			<HasFixedRateUnits>1</HasFixedRateUnits>
			<FixedMaterial>0</FixedMaterial>
			<LevelingDelay>0</LevelingDelay>
			<LevelingDelayFormat>7</LevelingDelayFormat>
			<LinkedFields>0</LinkedFields>
			<Milestone>0</Milestone>
			<Overallocated>0</Overallocated>
			<OvertimeCost>0</OvertimeCost>
			<OvertimeWork>PT0H0M0S</OvertimeWork>
			<RegularWork>PT78H0M0S</RegularWork>
			<RemainingCost>0</RemainingCost>
			<RemainingOvertimeCost>0</RemainingOvertimeCost>
			<RemainingOvertimeWork>PT0H0M0S</RemainingOvertimeWork>
			<RemainingWork>PT0H0M0S</RemainingWork>
			<ResponsePending>0</ResponsePending>
			<Start>2013-02-28T08:00:00</Start>
			<Stop>2013-03-17T17:00:00</Stop>
			<Resume>2013-03-17T17:00:00</Resume>
			<StartVariance>0</StartVariance>
			<Units>0.75</Units>
			<UpdateNeeded>0</UpdateNeeded>
			<VAC>0.00</VAC>
			<Work>PT78H0M0S</Work>
			<WorkContour>0</WorkContour>
			<BCWS>0.00</BCWS>
			<BCWP>0.00</BCWP>
			<BookingType>0</BookingType>
			<CreationDate>2012-06-19T09:12:00</CreationDate>
			<BudgetCost>0</BudgetCost>
			<BudgetWork>PT0H0M0S</BudgetWork>
			<TimephasedData>
				<Type>2</Type>
				<UID>25</UID>
				<Start>2013-02-28T08:00:00</Start>
				<Finish>2013-03-01T08:00:00</Finish>
				<Unit>2</Unit>
				<Value>PT6H0M0S</Value>
			</TimephasedData>
			<TimephasedData>
				<Type>2</Type>
				<UID>25</UID>
				<Start>2013-03-01T08:00:00</Start>
				<Finish>2013-03-02T08:00:00</Finish>
				<Unit>2</Unit>
				<Value>PT6H0M0S</Value>
			</TimephasedData>
			<TimephasedData>
				<Type>2</Type>
				<UID>25</UID>
				<Start>2013-03-02T08:00:00</Start>
				<Finish>2013-03-03T08:00:00</Finish>
				<Unit>2</Unit>
				<Value></Value>
			</TimephasedData>
			<TimephasedData>
				<Type>2</Type>
				<UID>25</UID>
				<Start>2013-03-03T08:00:00</Start>
				<Finish>2013-03-04T08:00:00</Finish>
				<Unit>2</Unit>
				<Value></Value>
			</TimephasedData>
			<TimephasedData>
				<Type>2</Type>
				<UID>25</UID>
				<Start>2013-03-04T08:00:00</Start>
				<Finish>2013-03-05T08:00:00</Finish>
				<Unit>2</Unit>
				<Value>PT6H0M0S</Value>
			</TimephasedData>
			<TimephasedData>
				<Type>2</Type>
				<UID>25</UID>
				<Start>2013-03-05T08:00:00</Start>
				<Finish>2013-03-06T08:00:00</Finish>
				<Unit>2</Unit>
				<Value>PT6H0M0S</Value>
			</TimephasedData>
			<TimephasedData>
				<Type>2</Type>
				<UID>25</UID>
				<Start>2013-03-06T08:00:00</Start>
				<Finish>2013-03-07T08:00:00</Finish>
				<Unit>2</Unit>
				<Value>PT6H0M0S</Value>
			</TimephasedData>
			<TimephasedData>
				<Type>2</Type>
				<UID>25</UID>
				<Start>2013-03-07T08:00:00</Start>
				<Finish>2013-03-08T08:00:00</Finish>
				<Unit>2</Unit>
				<Value>PT6H0M0S</Value>
			</TimephasedData>
			<TimephasedData>
				<Type>2</Type>
				<UID>25</UID>
				<Start>2013-03-08T08:00:00</Start>
				<Finish>2013-03-09T08:00:00</Finish>
				<Unit>2</Unit>
				<Value>PT6H0M0S</Value>
			</TimephasedData>
			<TimephasedData>
				<Type>2</Type>
				<UID>25</UID>
				<Start>2013-03-09T08:00:00</Start>
				<Finish>2013-03-10T08:00:00</Finish>
				<Unit>2</Unit>
				<Value></Value>
			</TimephasedData>
			<TimephasedData>
				<Type>2</Type>
				<UID>25</UID>
				<Start>2013-03-10T08:00:00</Start>
				<Finish>2013-03-11T08:00:00</Finish>
				<Unit>2</Unit>
				<Value></Value>
			</TimephasedData>
			<TimephasedData>
				<Type>2</Type>
				<UID>25</UID>
				<Start>2013-03-11T08:00:00</Start>
				<Finish>2013-03-12T08:00:00</Finish>
				<Unit>2</Unit>
				<Value>PT6H0M0S</Value>
			</TimephasedData>
			<TimephasedData>
				<Type>2</Type>
				<UID>25</UID>
				<Start>2013-03-12T08:00:00</Start>
				<Finish>2013-03-13T08:00:00</Finish>
				<Unit>2</Unit>
				<Value>PT6H0M0S</Value>
			</TimephasedData>
			<TimephasedData>
				<Type>2</Type>
				<UID>25</UID>
				<Start>2013-03-13T08:00:00</Start>
				<Finish>2013-03-14T08:00:00</Finish>
				<Unit>2</Unit>
				<Value>PT6H0M0S</Value>
			</TimephasedData>
			<TimephasedData>
				<Type>2</Type>
				<UID>25</UID>
				<Start>2013-03-14T08:00:00</Start>
				<Finish>2013-03-15T08:00:00</Finish>
				<Unit>2</Unit>
				<Value>PT6H0M0S</Value>
			</TimephasedData>
			<TimephasedData>
				<Type>2</Type>
				<UID>25</UID>
				<Start>2013-03-15T08:00:00</Start>
				<Finish>2013-03-16T08:00:00</Finish>
				<Unit>2</Unit>
				<Value>PT6H0M0S</Value>
			</TimephasedData>
			<TimephasedData>
				<Type>2</Type>
				<UID>25</UID>
				<Start>2013-03-16T08:00:00</Start>
				<Finish>2013-03-17T08:00:00</Finish>
				<Unit>2</Unit>
				<Value></Value>
			</TimephasedData>
			<TimephasedData>
				<Type>2</Type>
				<UID>25</UID>
				<Start>2013-03-17T08:00:00</Start>
				<Finish>2013-03-17T17:00:00</Finish>
				<Unit>2</Unit>
				<Value>PT6H0M0S</Value>
			</TimephasedData>
		</Assignment>
		<Assignment>
			<UID>27</UID>
			<TaskUID>10</TaskUID>
			<ResourceUID>7</ResourceUID>
			<PercentWorkComplete>100</PercentWorkComplete>
			<ActualCost>0</ActualCost>
			<ActualFinish>2013-04-01T17:00:00</ActualFinish>
			<ActualOvertimeCost>0</ActualOvertimeCost>
			<ActualOvertimeWork>PT0H0M0S</ActualOvertimeWork>
			<ActualStart>2013-03-18T08:00:00</ActualStart>
			<ActualWork>PT120H0M0S</ActualWork>
			<ACWP>0.00</ACWP>
			<Confirmed>0</Confirmed>
			<Cost>0</Cost>
			<CostRateTable>0</CostRateTable>
			<RateScale>0</RateScale>
			<CostVariance>0</CostVariance>
			<CV>0.00</CV>
			<Delay>0</Delay>
			<Finish>2013-04-01T17:00:00</Finish>
			<FinishVariance>0</FinishVariance>
			<WorkVariance>7200000.00</WorkVariance>
			<HasFixedRateUnits>1</HasFixedRateUnits>
			<FixedMaterial>0</FixedMaterial>
			<LevelingDelay>0</LevelingDelay>
			<LevelingDelayFormat>7</LevelingDelayFormat>
			<LinkedFields>0</LinkedFields>
			<Milestone>0</Milestone>
			<Overallocated>0</Overallocated>
			<OvertimeCost>0</OvertimeCost>
			<OvertimeWork>PT0H0M0S</OvertimeWork>
			<RegularWork>PT120H0M0S</RegularWork>
			<RemainingCost>0</RemainingCost>
			<RemainingOvertimeCost>0</RemainingOvertimeCost>
			<RemainingOvertimeWork>PT0H0M0S</RemainingOvertimeWork>
			<RemainingWork>PT0H0M0S</RemainingWork>
			<ResponsePending>0</ResponsePending>
			<Start>2013-03-18T08:00:00</Start>
			<Stop>2013-04-01T17:00:00</Stop>
			<Resume>2013-04-01T17:00:00</Resume>
			<StartVariance>0</StartVariance>
			<Units>1</Units>
			<UpdateNeeded>0</UpdateNeeded>
			<VAC>0.00</VAC>
			<Work>PT120H0M0S</Work>
			<WorkContour>8</WorkContour>
			<BCWS>0.00</BCWS>
			<BCWP>0.00</BCWP>
			<BookingType>0</BookingType>
			<CreationDate>2012-09-19T15:49:00</CreationDate>
			<BudgetCost>0</BudgetCost>
			<BudgetWork>PT0H0M0S</BudgetWork>
			<TimephasedData>
				<Type>2</Type>
				<UID>27</UID>
				<Start>2013-03-18T08:00:00</Start>
				<Finish>2013-03-19T08:00:00</Finish>
				<Unit>2</Unit>
				<Value>PT8H0M0S</Value>
			</TimephasedData>
			<TimephasedData>
				<Type>2</Type>
				<UID>27</UID>
				<Start>2013-03-19T08:00:00</Start>
				<Finish>2013-03-20T08:00:00</Finish>
				<Unit>2</Unit>
				<Value>PT8H0M0S</Value>
			</TimephasedData>
			<TimephasedData>
				<Type>2</Type>
				<UID>27</UID>
				<Start>2013-03-20T08:00:00</Start>
				<Finish>2013-03-21T08:00:00</Finish>
				<Unit>2</Unit>
				<Value>PT8H0M0S</Value>
			</TimephasedData>
			<TimephasedData>
				<Type>2</Type>
				<UID>27</UID>
				<Start>2013-03-21T08:00:00</Start>
				<Finish>2013-03-22T08:00:00</Finish>
				<Unit>2</Unit>
				<Value>PT8H0M0S</Value>
			</TimephasedData>
			<TimephasedData>
				<Type>2</Type>
				<UID>27</UID>
				<Start>2013-03-22T08:00:00</Start>
				<Finish>2013-03-23T08:00:00</Finish>
				<Unit>2</Unit>
				<Value>PT8H0M0S</Value>
			</TimephasedData>
			<TimephasedData>
				<Type>2</Type>
				<UID>27</UID>
				<Start>2013-03-23T08:00:00</Start>
				<Finish>2013-03-24T08:00:00</Finish>
				<Unit>2</Unit>
				<Value>PT8H0M0S</Value>
			</TimephasedData>
			<TimephasedData>
				<Type>2</Type>
				<UID>27</UID>
				<Start>2013-03-24T08:00:00</Start>
				<Finish>2013-03-25T08:00:00</Finish>
				<Unit>2</Unit>
				<Value>PT8H0M0S</Value>
			</TimephasedData>
			<TimephasedData>
				<Type>2</Type>
				<UID>27</UID>
				<Start>2013-03-25T08:00:00</Start>
				<Finish>2013-03-26T08:00:00</Finish>
				<Unit>2</Unit>
				<Value>PT8H0M0S</Value>
			</TimephasedData>
			<TimephasedData>
				<Type>2</Type>
				<UID>27</UID>
				<Start>2013-03-26T08:00:00</Start>
				<Finish>2013-03-27T08:00:00</Finish>
				<Unit>2</Unit>
				<Value>PT8H0M0S</Value>
			</TimephasedData>
			<TimephasedData>
				<Type>2</Type>
				<UID>27</UID>
				<Start>2013-03-27T08:00:00</Start>
				<Finish>2013-03-28T08:00:00</Finish>
				<Unit>2</Unit>
				<Value>PT8H0M0S</Value>
			</TimephasedData>
			<TimephasedData>
				<Type>2</Type>
				<UID>27</UID>
				<Start>2013-03-28T08:00:00</Start>
				<Finish>2013-03-29T08:00:00</Finish>
				<Unit>2</Unit>
				<Value>PT8H0M0S</Value>
			</TimephasedData>
			<TimephasedData>
				<Type>2</Type>
				<UID>27</UID>
				<Start>2013-03-29T08:00:00</Start>
				<Finish>2013-03-30T08:00:00</Finish>
				<Unit>2</Unit>
				<Value>PT8H0M0S</Value>
			</TimephasedData>
			<TimephasedData>
				<Type>2</Type>
				<UID>27</UID>
				<Start>2013-03-30T08:00:00</Start>
				<Finish>2013-03-31T08:00:00</Finish>
				<Unit>2</Unit>
				<Value>PT8H0M0S</Value>
			</TimephasedData>
			<TimephasedData>
				<Type>2</Type>
				<UID>27</UID>
				<Start>2013-03-31T08:00:00</Start>
				<Finish>2013-04-01T08:00:00</Finish>
				<Unit>2</Unit>
				<Value>PT8H0M0S</Value>
			</TimephasedData>
			<TimephasedData>
				<Type>2</Type>
				<UID>27</UID>
				<Start>2013-04-01T08:00:00</Start>
				<Finish>2013-04-01T17:00:00</Finish>
				<Unit>2</Unit>
				<Value>PT8H0M0S</Value>
			</TimephasedData>
		</Assignment>
		<Assignment>
			<UID>28</UID>
			<TaskUID>7</TaskUID>
			<ResourceUID>5</ResourceUID>
			<PercentWorkComplete>100</PercentWorkComplete>
			<ActualCost>0</ActualCost>
			<ActualFinish>2013-03-22T17:00:00</ActualFinish>
			<ActualOvertimeCost>0</ActualOvertimeCost>
			<ActualOvertimeWork>PT0H0M0S</ActualOvertimeWork>
			<ActualStart>2013-03-18T08:00:00</ActualStart>
			<ActualWork>PT40H0M0S</ActualWork>
			<ACWP>0.00</ACWP>
			<Confirmed>0</Confirmed>
			<Cost>0</Cost>
			<CostRateTable>0</CostRateTable>
			<RateScale>0</RateScale>
			<CostVariance>0</CostVariance>
			<CV>0.00</CV>
			<Delay>0</Delay>
			<Finish>2013-03-22T17:00:00</Finish>
			<FinishVariance>0</FinishVariance>
			<WorkVariance>2400000.00</WorkVariance>
			<HasFixedRateUnits>1</HasFixedRateUnits>
			<FixedMaterial>0</FixedMaterial>
			<LevelingDelay>0</LevelingDelay>
			<LevelingDelayFormat>7</LevelingDelayFormat>
			<LinkedFields>0</LinkedFields>
			<Milestone>0</Milestone>
			<Overallocated>0</Overallocated>
			<OvertimeCost>0</OvertimeCost>
			<OvertimeWork>PT0H0M0S</OvertimeWork>
			<RegularWork>PT40H0M0S</RegularWork>
			<RemainingCost>0</RemainingCost>
			<RemainingOvertimeCost>0</RemainingOvertimeCost>
			<RemainingOvertimeWork>PT0H0M0S</RemainingOvertimeWork>
			<RemainingWork>PT0H0M0S</RemainingWork>
			<ResponsePending>0</ResponsePending>
			<Start>2013-03-18T08:00:00</Start>
			<Stop>2013-03-22T17:00:00</Stop>
			<Resume>2013-03-22T17:00:00</Resume>
			<StartVariance>0</StartVariance>
			<Units>1</Units>
			<UpdateNeeded>0</UpdateNeeded>
			<VAC>0.00</VAC>
			<Work>PT40H0M0S</Work>
			<WorkContour>0</WorkContour>
			<BCWS>0.00</BCWS>
			<BCWP>0.00</BCWP>
			<BookingType>0</BookingType>
			<CreationDate>2012-11-21T17:36:00</CreationDate>
			<BudgetCost>0</BudgetCost>
			<BudgetWork>PT0H0M0S</BudgetWork>
			<TimephasedData>
				<Type>2</Type>
				<UID>28</UID>
				<Start>2013-03-18T08:00:00</Start>
				<Finish>2013-03-19T08:00:00</Finish>
				<Unit>2</Unit>
				<Value>PT8H0M0S</Value>
			</TimephasedData>
			<TimephasedData>
				<Type>2</Type>
				<UID>28</UID>
				<Start>2013-03-19T08:00:00</Start>
				<Finish>2013-03-20T08:00:00</Finish>
				<Unit>2</Unit>
				<Value>PT8H0M0S</Value>
			</TimephasedData>
			<TimephasedData>
				<Type>2</Type>
				<UID>28</UID>
				<Start>2013-03-20T08:00:00</Start>
				<Finish>2013-03-21T08:00:00</Finish>
				<Unit>2</Unit>
				<Value>PT8H0M0S</Value>
			</TimephasedData>
			<TimephasedData>
				<Type>2</Type>
				<UID>28</UID>
				<Start>2013-03-21T08:00:00</Start>
				<Finish>2013-03-22T08:00:00</Finish>
				<Unit>2</Unit>
				<Value>PT8H0M0S</Value>
			</TimephasedData>
			<TimephasedData>
				<Type>2</Type>
				<UID>28</UID>
				<Start>2013-03-22T08:00:00</Start>
				<Finish>2013-03-22T17:00:00</Finish>
				<Unit>2</Unit>
				<Value>PT8H0M0S</Value>
			</TimephasedData>
		</Assignment>
		<Assignment>
			<UID>29</UID>
			<TaskUID>15</TaskUID>
			<ResourceUID>4</ResourceUID>
			<PercentWorkComplete>0</PercentWorkComplete>
			<ActualCost>0</ActualCost>
			<ActualOvertimeCost>0</ActualOvertimeCost>
			<ActualOvertimeWork>PT0H0M0S</ActualOvertimeWork>
			<ActualWork>PT0H0M0S</ActualWork>
			<ACWP>0.00</ACWP>
			<Confirmed>0</Confirmed>
			<Cost>0</Cost>
			<CostRateTable>0</CostRateTable>
			<RateScale>0</RateScale>
			<CostVariance>0</CostVariance>
			<CV>0.00</CV>
			<Delay>0</Delay>
			<Finish>2013-05-31T17:00:00</Finish>
			<FinishVariance>0</FinishVariance>
			<WorkVariance>2520000.00</WorkVariance>
			<HasFixedRateUnits>1</HasFixedRateUnits>
			<FixedMaterial>0</FixedMaterial>
			<LevelingDelay>0</LevelingDelay>
			<LevelingDelayFormat>7</LevelingDelayFormat>
			<LinkedFields>0</LinkedFields>
			<Milestone>0</Milestone>
			<Overallocated>0</Overallocated>
			<OvertimeCost>0</OvertimeCost>
			<OvertimeWork>PT0H0M0S</OvertimeWork>
			<RegularWork>PT42H0M0S</RegularWork>
			<RemainingCost>0</RemainingCost>
			<RemainingOvertimeCost>0</RemainingOvertimeCost>
			<RemainingOvertimeWork>PT0H0M0S</RemainingOvertimeWork>
			<RemainingWork>PT42H0M0S</RemainingWork>
			<ResponsePending>0</ResponsePending>
			<Start>2013-05-03T08:00:00</Start>
			<StartVariance>0</StartVariance>
			<Units>0.25</Units>
			<UpdateNeeded>0</UpdateNeeded>
			<VAC>0.00</VAC>
			<Work>PT42H0M0S</Work>
			<WorkContour>0</WorkContour>
			<BCWS>0.00</BCWS>
			<BCWP>0.00</BCWP>
			<BookingType>0</BookingType>
			<CreationDate>2012-09-19T15:53:00</CreationDate>
			<BudgetCost>0</BudgetCost>
			<BudgetWork>PT0H0M0S</BudgetWork>
			<TimephasedData>
				<Type>1</Type>
				<UID>29</UID>
				<Start>2013-05-03T08:00:00</Start>
				<Finish>2013-05-04T08:00:00</Finish>
				<Unit>2</Unit>
				<Value>PT2H0M0S</Value>
			</TimephasedData>
			<TimephasedData>
				<Type>1</Type>
				<UID>29</UID>
				<Start>2013-05-04T08:00:00</Start>
				<Finish>2013-05-05T08:00:00</Finish>
				<Unit>2</Unit>
				<Value></Value>
			</TimephasedData>
			<TimephasedData>
				<Type>1</Type>
				<UID>29</UID>
				<Start>2013-05-05T08:00:00</Start>
				<Finish>2013-05-06T08:00:00</Finish>
				<Unit>2</Unit>
				<Value></Value>
			</TimephasedData>
			<TimephasedData>
				<Type>1</Type>
				<UID>29</UID>
				<Start>2013-05-06T08:00:00</Start>
				<Finish>2013-05-07T08:00:00</Finish>
				<Unit>2</Unit>
				<Value>PT2H0M0S</Value>
			</TimephasedData>
			<TimephasedData>
				<Type>1</Type>
				<UID>29</UID>
				<Start>2013-05-07T08:00:00</Start>
				<Finish>2013-05-08T08:00:00</Finish>
				<Unit>2</Unit>
				<Value>PT2H0M0S</Value>
			</TimephasedData>
			<TimephasedData>
				<Type>1</Type>
				<UID>29</UID>
				<Start>2013-05-08T08:00:00</Start>
				<Finish>2013-05-09T08:00:00</Finish>
				<Unit>2</Unit>
				<Value>PT2H0M0S</Value>
			</TimephasedData>
			<TimephasedData>
				<Type>1</Type>
				<UID>29</UID>
				<Start>2013-05-09T08:00:00</Start>
				<Finish>2013-05-10T08:00:00</Finish>
				<Unit>2</Unit>
				<Value>PT2H0M0S</Value>
			</TimephasedData>
			<TimephasedData>
				<Type>1</Type>
				<UID>29</UID>
				<Start>2013-05-10T08:00:00</Start>
				<Finish>2013-05-11T08:00:00</Finish>
				<Unit>2</Unit>
				<Value>PT2H0M0S</Value>
			</TimephasedData>
			<TimephasedData>
				<Type>1</Type>
				<UID>29</UID>
				<Start>2013-05-11T08:00:00</Start>
				<Finish>2013-05-12T08:00:00</Finish>
				<Unit>2</Unit>
				<Value></Value>
			</TimephasedData>
			<TimephasedData>
				<Type>1</Type>
				<UID>29</UID>
				<Start>2013-05-12T08:00:00</Start>
				<Finish>2013-05-13T08:00:00</Finish>
				<Unit>2</Unit>
				<Value></Value>
			</TimephasedData>
			<TimephasedData>
				<Type>1</Type>
				<UID>29</UID>
				<Start>2013-05-13T08:00:00</Start>
				<Finish>2013-05-14T08:00:00</Finish>
				<Unit>2</Unit>
				<Value>PT2H0M0S</Value>
			</TimephasedData>
			<TimephasedData>
				<Type>1</Type>
				<UID>29</UID>
				<Start>2013-05-14T08:00:00</Start>
				<Finish>2013-05-15T08:00:00</Finish>
				<Unit>2</Unit>
				<Value>PT2H0M0S</Value>
			</TimephasedData>
			<TimephasedData>
				<Type>1</Type>
				<UID>29</UID>
				<Start>2013-05-15T08:00:00</Start>
				<Finish>2013-05-16T08:00:00</Finish>
				<Unit>2</Unit>
				<Value>PT2H0M0S</Value>
			</TimephasedData>
			<TimephasedData>
				<Type>1</Type>
				<UID>29</UID>
				<Start>2013-05-16T08:00:00</Start>
				<Finish>2013-05-17T08:00:00</Finish>
				<Unit>2</Unit>
				<Value>PT2H0M0S</Value>
			</TimephasedData>
			<TimephasedData>
				<Type>1</Type>
				<UID>29</UID>
				<Start>2013-05-17T08:00:00</Start>
				<Finish>2013-05-18T08:00:00</Finish>
				<Unit>2</Unit>
				<Value>PT2H0M0S</Value>
			</TimephasedData>
			<TimephasedData>
				<Type>1</Type>
				<UID>29</UID>
				<Start>2013-05-18T08:00:00</Start>
				<Finish>2013-05-19T08:00:00</Finish>
				<Unit>2</Unit>
				<Value></Value>
			</TimephasedData>
			<TimephasedData>
				<Type>1</Type>
				<UID>29</UID>
				<Start>2013-05-19T08:00:00</Start>
				<Finish>2013-05-20T08:00:00</Finish>
				<Unit>2</Unit>
				<Value></Value>
			</TimephasedData>
			<TimephasedData>
				<Type>1</Type>
				<UID>29</UID>
				<Start>2013-05-20T08:00:00</Start>
				<Finish>2013-05-21T08:00:00</Finish>
				<Unit>2</Unit>
				<Value>PT2H0M0S</Value>
			</TimephasedData>
			<TimephasedData>
				<Type>1</Type>
				<UID>29</UID>
				<Start>2013-05-21T08:00:00</Start>
				<Finish>2013-05-22T08:00:00</Finish>
				<Unit>2</Unit>
				<Value>PT2H0M0S</Value>
			</TimephasedData>
			<TimephasedData>
				<Type>1</Type>
				<UID>29</UID>
				<Start>2013-05-22T08:00:00</Start>
				<Finish>2013-05-23T08:00:00</Finish>
				<Unit>2</Unit>
				<Value>PT2H0M0S</Value>
			</TimephasedData>
			<TimephasedData>
				<Type>1</Type>
				<UID>29</UID>
				<Start>2013-05-23T08:00:00</Start>
				<Finish>2013-05-24T08:00:00</Finish>
				<Unit>2</Unit>
				<Value>PT2H0M0S</Value>
			</TimephasedData>
			<TimephasedData>
				<Type>1</Type>
				<UID>29</UID>
				<Start>2013-05-24T08:00:00</Start>
				<Finish>2013-05-25T08:00:00</Finish>
				<Unit>2</Unit>
				<Value>PT2H0M0S</Value>
			</TimephasedData>
			<TimephasedData>
				<Type>1</Type>
				<UID>29</UID>
				<Start>2013-05-25T08:00:00</Start>
				<Finish>2013-05-26T08:00:00</Finish>
				<Unit>2</Unit>
				<Value></Value>
			</TimephasedData>
			<TimephasedData>
				<Type>1</Type>
				<UID>29</UID>
				<Start>2013-05-26T08:00:00</Start>
				<Finish>2013-05-27T08:00:00</Finish>
				<Unit>2</Unit>
				<Value></Value>
			</TimephasedData>
			<TimephasedData>
				<Type>1</Type>
				<UID>29</UID>
				<Start>2013-05-27T08:00:00</Start>
				<Finish>2013-05-28T08:00:00</Finish>
				<Unit>2</Unit>
				<Value>PT2H0M0S</Value>
			</TimephasedData>
			<TimephasedData>
				<Type>1</Type>
				<UID>29</UID>
				<Start>2013-05-28T08:00:00</Start>
				<Finish>2013-05-29T08:00:00</Finish>
				<Unit>2</Unit>
				<Value>PT2H0M0S</Value>
			</TimephasedData>
			<TimephasedData>
				<Type>1</Type>
				<UID>29</UID>
				<Start>2013-05-29T08:00:00</Start>
				<Finish>2013-05-30T08:00:00</Finish>
				<Unit>2</Unit>
				<Value>PT2H0M0S</Value>
			</TimephasedData>
			<TimephasedData>
				<Type>1</Type>
				<UID>29</UID>
				<Start>2013-05-30T08:00:00</Start>
				<Finish>2013-05-31T08:00:00</Finish>
				<Unit>2</Unit>
				<Value>PT2H0M0S</Value>
			</TimephasedData>
			<TimephasedData>
				<Type>1</Type>
				<UID>29</UID>
				<Start>2013-05-31T08:00:00</Start>
				<Finish>2013-05-31T17:00:00</Finish>
				<Unit>2</Unit>
				<Value>PT2H0M0S</Value>
			</TimephasedData>
		</Assignment>
	</Assignments>
</Project>
