# Supplementary material for: Dynamic Staffing and Rescheduling in Software Project Management: A Hybrid Approach
Source: PLoS One. 2016 Jun 10;11(6):e0157104. doi: 10.1371/journal.pone.0157104 (PMC4902186; doi:10.1371/journal.pone.0157104)
Supplement: S2 Input — This XML file is the input for the software Sched-SPM. The project is from a web site development case and consists of 28 tasks and 10 employees. (XML) [file pone.0157104.s002.xml]

<?xml version="1.0" encoding="utf-8"?>
<!DOCTYPE schedule SYSTEM "scheduling.dtd"[]>
<schedule>
  <start>2015-01-01</start>
  <end>2015-11-01</end>
  <unit>day</unit>
  <skills>
    <skill>
      <name>JSP</name>
    </skill>
    <skill>
      <name>Planning</name>
    </skill>
    <skill>
      <name>PersonnelTraining</name>
    </skill>
    <skill>
      <name>Documentation</name>
    </skill>
    <skill>
      <name>SystemDesign</name>
    </skill>
    <skill>
      <name>RequirementAnalysis</name>
    </skill>
    <skill>
      <name>Maintenance</name>
    </skill>
    <skill>
      <name>Testing</name>
    </skill>
  </skills>
  <employees>
    <employee>
      <name>Employee1</name>
      <basic-hourly-rate>50</basic-hourly-rate>
      <overwork-hourly-increase>10</overwork-hourly-increase>
      <is-contractor>n</is-contractor>
      <max-hour-percentage>150</max-hour-percentage>
      <monthly-learning-speed>1.5</monthly-learning-speed>
      <initial-experience>5</initial-experience>
      <start-time>2015-01-01</start-time>
      <end-time>2015-11-01</end-time>
      <proficiencies>
        <proficiency>
          <name>PersonnelTraining</name>
          <score>4.5</score>
        </proficiency>
        <proficiency>
          <name>Planning</name>
          <score>4</score>
        </proficiency>
        <proficiency>
          <name>Documentation</name>
          <score>4</score>
        </proficiency>
      </proficiencies>
    </employee>
    <employee>
      <name>Employee2</name>
      <basic-hourly-rate>50</basic-hourly-rate>
      <overwork-hourly-increase>10</overwork-hourly-increase>
      <is-contractor>n</is-contractor>
      <max-hour-percentage>150</max-hour-percentage>
      <monthly-learning-speed>1.5</monthly-learning-speed>
      <initial-experience>5</initial-experience>
      <start-time>2015-01-01</start-time>
      <end-time>2015-11-01</end-time>
      <proficiencies>
        <proficiency>
          <name>SystemDesign</name>
          <score>4.5</score>
        </proficiency>
        <proficiency>
          <name>Planning</name>
          <score>4</score>
        </proficiency>
        <proficiency>
          <name>Documentation</name>
          <score>4</score>
        </proficiency>
      </proficiencies>
    </employee>
    <employee>
      <name>Employee3</name>
      <basic-hourly-rate>50</basic-hourly-rate>
      <overwork-hourly-increase>10</overwork-hourly-increase>
      <is-contractor>n</is-contractor>
      <max-hour-percentage>150</max-hour-percentage>
      <monthly-learning-speed>1.5</monthly-learning-speed>
      <initial-experience>5</initial-experience>
      <start-time>2015-01-01</start-time>
      <end-time>2015-11-01</end-time>
      <proficiencies>
        <proficiency>
          <name>JSP</name>
          <score>4.5</score>
        </proficiency>
        <proficiency>
          <name>RequirementAnalysis</name>
          <score>4.5</score>
        </proficiency>
        <proficiency>
          <name>Planning</name>
          <score>4</score>
        </proficiency>
      </proficiencies>
    </employee>
    <employee>
      <name>Employee4</name>
      <basic-hourly-rate>50</basic-hourly-rate>
      <overwork-hourly-increase>10</overwork-hourly-increase>
      <is-contractor>n</is-contractor>
      <max-hour-percentage>150</max-hour-percentage>
      <monthly-learning-speed>1.5</monthly-learning-speed>
      <initial-experience>5</initial-experience>
      <start-time>2015-01-01</start-time>
      <end-time>2015-11-01</end-time>
      <proficiencies>
        <proficiency>
          <name>JSP</name>
          <score>4.5</score>
        </proficiency>
        <proficiency>
          <name>SystemDesign</name>
          <score>4.5</score>
        </proficiency>
        <proficiency>
          <name>RequirementAnalysis</name>
          <score>4.5</score>
        </proficiency>
        <proficiency>
          <name>Testing</name>
          <score>4.5</score>
        </proficiency>
      </proficiencies>
    </employee>
    <employee>
      <name>Employee5</name>
      <basic-hourly-rate>50</basic-hourly-rate>
      <overwork-hourly-increase>10</overwork-hourly-increase>
      <is-contractor>n</is-contractor>
      <max-hour-percentage>150</max-hour-percentage>
      <monthly-learning-speed>1.5</monthly-learning-speed>
      <initial-experience>5</initial-experience>
      <start-time>2015-01-01</start-time>
      <end-time>2015-11-01</end-time>
      <proficiencies>
        <proficiency>
          <name>PersonnelTraining</name>
          <score>4.5</score>
        </proficiency>
        <proficiency>
          <name>JSP</name>
          <score>4.5</score>
        </proficiency>
        <proficiency>
          <name>SystemDesign</name>
          <score>4.5</score>
        </proficiency>
      </proficiencies>
    </employee>
    <employee>
      <name>Employee6</name>
      <basic-hourly-rate>50</basic-hourly-rate>
      <overwork-hourly-increase>10</overwork-hourly-increase>
      <is-contractor>n</is-contractor>
      <max-hour-percentage>150</max-hour-percentage>
      <monthly-learning-speed>1.5</monthly-learning-speed>
      <initial-experience>5</initial-experience>
      <start-time>2015-01-01</start-time>
      <end-time>2015-11-01</end-time>
      <proficiencies>
        <proficiency>
          <name>RequirementAnalysis</name>
          <score>4.5</score>
        </proficiency>
        <proficiency>
          <name>Planning</name>
          <score>4</score>
        </proficiency>
        <proficiency>
          <name>Documentation</name>
          <score>4</score>
        </proficiency>
      </proficiencies>
    </employee>
    <employee>
      <name>Employee7</name>
      <basic-hourly-rate>50</basic-hourly-rate>
      <overwork-hourly-increase>10</overwork-hourly-increase>
      <is-contractor>n</is-contractor>
      <max-hour-percentage>150</max-hour-percentage>
      <monthly-learning-speed>1.5</monthly-learning-speed>
      <initial-experience>5</initial-experience>
      <start-time>2015-01-01</start-time>
      <end-time>2015-11-01</end-time>
      <proficiencies>
        <proficiency>
          <name>PersonnelTraining</name>
          <score>4.5</score>
        </proficiency>
        <proficiency>
          <name>RequirementAnalysis</name>
          <score>4.5</score>
        </proficiency>
        <proficiency>
          <name>Planning</name>
          <score>4</score>
        </proficiency>
      </proficiencies>
    </employee>
    <employee>
      <name>Employee8</name>
      <basic-hourly-rate>50</basic-hourly-rate>
      <overwork-hourly-increase>10</overwork-hourly-increase>
      <is-contractor>n</is-contractor>
      <max-hour-percentage>150</max-hour-percentage>
      <monthly-learning-speed>1.5</monthly-learning-speed>
      <initial-experience>5</initial-experience>
      <start-time>2015-01-01</start-time>
      <end-time>2015-11-01</end-time>
      <proficiencies>
        <proficiency>
          <name>RequirementAnalysis</name>
          <score>4.5</score>
        </proficiency>
        <proficiency>
          <name>Maintenance</name>
          <score>4.5</score>
        </proficiency>
      </proficiencies>
    </employee>
    <employee>
      <name>Employee9</name>
      <basic-hourly-rate>50</basic-hourly-rate>
      <overwork-hourly-increase>10</overwork-hourly-increase>
      <is-contractor>n</is-contractor>
      <max-hour-percentage>150</max-hour-percentage>
      <monthly-learning-speed>1.5</monthly-learning-speed>
      <initial-experience>5</initial-experience>
      <start-time>2015-01-01</start-time>
      <end-time>2015-11-01</end-time>
      <proficiencies>
        <proficiency>
          <name>JSP</name>
          <score>4.5</score>
        </proficiency>
        <proficiency>
          <name>SystemDesign</name>
          <score>4.5</score>
        </proficiency>
        <proficiency>
          <name>Testing</name>
          <score>4.5</score>
        </proficiency>
      </proficiencies>
    </employee>
    <employee>
      <name>Employee10</name>
      <basic-hourly-rate>50</basic-hourly-rate>
      <overwork-hourly-increase>10</overwork-hourly-increase>
      <is-contractor>n</is-contractor>
      <max-hour-percentage>150</max-hour-percentage>
      <monthly-learning-speed>1.5</monthly-learning-speed>
      <initial-experience>5</initial-experience>
      <start-time>2015-01-01</start-time>
      <end-time>2015-11-01</end-time>
      <proficiencies>
        <proficiency>
          <name>JSP</name>
          <score>4.5</score>
        </proficiency>
        <proficiency>
          <name>SystemDesign</name>
          <score>4.5</score>
        </proficiency>
        <proficiency>
          <name>Documentation</name>
          <score>4</score>
        </proficiency>
      </proficiencies>
    </employee>
  </employees>
  <tasks>
    <task>
      <name>TemplateDetermination</name>
      <tasktype>TaskType1</tasktype>
      <complexitylevel>3</complexitylevel>
      <person-months>0.2</person-months>
      <needed-skills>
        <name>Planning</name>
      </needed-skills>
      <predecessors />
    </task>
    <task>
      <name>PlanningDocumentation</name>
      <tasktype>TaskType2</tasktype>
      <complexitylevel>2</complexitylevel>
      <person-months>0.2</person-months>
      <needed-skills>
        <name>Planning</name>
        <name>Documentation</name>
      </needed-skills>
      <predecessors>
        <name>TemplateDetermination</name>
      </predecessors>
    </task>
    <task>
      <name>RequirementsAcquisition</name>
      <tasktype>TaskType2</tasktype>
      <complexitylevel>5</complexitylevel>
      <person-months>0.3</person-months>
      <needed-skills>
        <name>RequirementAnalysis</name>
      </needed-skills>
      <predecessors>
        <name>PlanningDocumentation</name>
      </predecessors>
    </task>
    <task>
      <name>RequirementsAnalysis</name>
      <tasktype>TaskType3</tasktype>
      <complexitylevel>1</complexitylevel>
      <person-months>0.25</person-months>
      <needed-skills>
        <name>RequirementAnalysis</name>
        <name>Documentation</name>
      </needed-skills>
      <predecessors>
        <name>RequirementsAcquisition</name>
      </predecessors>
    </task>
    <task>
      <name>RequirementsConfirmation</name>
      <tasktype>TaskType4</tasktype>
      <complexitylevel>3</complexitylevel>
      <person-months>0.2</person-months>
      <needed-skills>
        <name>RequirementAnalysis</name>
      </needed-skills>
      <predecessors>
        <name>RequirementsAnalysis</name>
      </predecessors>
    </task>
    <task>
      <name>RequirementsDocumentation</name>
      <tasktype>TaskType2</tasktype>
      <complexitylevel>2</complexitylevel>
      <person-months>0.2</person-months>
      <needed-skills>
        <name>RequirementAnalysis</name>
        <name>Documentation</name>
      </needed-skills>
      <predecessors>
        <name>RequirementsConfirmation</name>
      </predecessors>
    </task>
    <task>
      <name>ArchitectureDesign</name>
      <tasktype>TaskType3</tasktype>
      <complexitylevel>5</complexitylevel>
      <person-months>0.25</person-months>
      <needed-skills>
        <name>SystemDesign</name>
      </needed-skills>
      <predecessors>
        <name>RequirementsConfirmation</name>
      </predecessors>
    </task>
    <task>
      <name>DetailedDesign</name>
      <tasktype>TaskType2</tasktype>
      <complexitylevel>1</complexitylevel>
      <person-months>0.25</person-months>
      <needed-skills>
        <name>SystemDesign</name>
      </needed-skills>
      <predecessors>
        <name>ArchitectureDesign</name>
      </predecessors>
    </task>
    <task>
      <name>DatabaseDesign</name>
      <tasktype>TaskType5</tasktype>
      <complexitylevel>2</complexitylevel>
      <person-months>0.25</person-months>
      <needed-skills>
        <name>SystemDesign</name>
      </needed-skills>
      <predecessors>
        <name>ArchitectureDesign</name>
      </predecessors>
    </task>
    <task>
      <name>UserInterfaceDesign</name>
      <tasktype>TaskType4</tasktype>
      <complexitylevel>4</complexitylevel>
      <person-months>0.25</person-months>
      <needed-skills>
        <name>SystemDesign</name>
      </needed-skills>
      <predecessors>
        <name>ArchitectureDesign</name>
      </predecessors>
    </task>
    <task>
      <name>DesignDocumentation</name>
      <tasktype>TaskType4</tasktype>
      <complexitylevel>4</complexitylevel>
      <person-months>0.4</person-months>
      <needed-skills>
        <name>SystemDesign</name>
        <name>Documentation</name>
      </needed-skills>
      <predecessors>
        <name>ArchitectureDesign</name>
        <name>DetailedDesign</name>
        <name>DatabaseDesign</name>
        <name>UserInterfaceDesign</name>
      </predecessors>
    </task>
    <task>
      <name>HardwareandSoftwarePlanningandProcurement</name>
      <tasktype>TaskType4</tasktype>
      <complexitylevel>4</complexitylevel>
      <person-months>0.25</person-months>
      <needed-skills>
        <name>Maintenance</name>
      </needed-skills>
      <predecessors>
        <name>DesignDocumentation</name>
      </predecessors>
    </task>
    <task>
      <name>EnvironmentalConfiguration</name>
      <tasktype>TaskType3</tasktype>
      <complexitylevel>5</complexitylevel>
      <person-months>0.2</person-months>
      <needed-skills>
        <name>Maintenance</name>
      </needed-skills>
      <predecessors>
        <name>HardwareandSoftwarePlanningandProcurement</name>
      </predecessors>
    </task>
    <task>
      <name>Coding1</name>
      <tasktype>TaskType4</tasktype>
      <complexitylevel>4</complexitylevel>
      <person-months>0.25</person-months>
      <needed-skills>
        <name>JSP</name>
      </needed-skills>
      <predecessors>
        <name>EnvironmentalConfiguration</name>
      </predecessors>
    </task>
    <task>
      <name>UnitTest1</name>
      <tasktype>TaskType3</tasktype>
      <complexitylevel>4</complexitylevel>
      <person-months>0.5</person-months>
      <needed-skills>
        <name>Testing</name>
      </needed-skills>
      <predecessors>
        <name>Coding1</name>
      </predecessors>
    </task>
    <task>
      <name>Documentation1</name>
      <tasktype>TaskType4</tasktype>
      <complexitylevel>4</complexitylevel>
      <person-months>0.2</person-months>
      <needed-skills>
        <name>Documentation</name>
      </needed-skills>
      <predecessors>
        <name>UnitTest1</name>
      </predecessors>
    </task>
    <task>
      <name>Coding2</name>
      <tasktype>TaskType4</tasktype>
      <complexitylevel>4</complexitylevel>
      <person-months>0.5</person-months>
      <needed-skills>
        <name>JSP</name>
      </needed-skills>
      <predecessors>
        <name>EnvironmentalConfiguration</name>
      </predecessors>
    </task>
    <task>
      <name>UnitTest2</name>
      <tasktype>TaskType3</tasktype>
      <complexitylevel>4</complexitylevel>
      <person-months>0.5</person-months>
      <needed-skills>
        <name>Testing</name>
      </needed-skills>
      <predecessors>
        <name>Coding2</name>
      </predecessors>
    </task>
    <task>
      <name>Documentation2</name>
      <tasktype>TaskType4</tasktype>
      <complexitylevel>4</complexitylevel>
      <person-months>0.1</person-months>
      <needed-skills>
        <name>Documentation</name>
      </needed-skills>
      <predecessors>
        <name>UnitTest2</name>
      </predecessors>
    </task>
    <task>
      <name>Coding3</name>
      <tasktype>TaskType4</tasktype>
      <complexitylevel>4</complexitylevel>
      <person-months>0.5</person-months>
      <needed-skills>
        <name>JSP</name>
      </needed-skills>
      <predecessors>
        <name>EnvironmentalConfiguration</name>
      </predecessors>
    </task>
    <task>
      <name>UnitTest3</name>
      <tasktype>TaskType3</tasktype>
      <complexitylevel>4</complexitylevel>
      <person-months>1</person-months>
      <needed-skills>
        <name>Testing</name>
      </needed-skills>
      <predecessors>
        <name>Coding3</name>
      </predecessors>
    </task>
    <task>
      <name>Documentation3</name>
      <tasktype>TaskType4</tasktype>
      <complexitylevel>4</complexitylevel>
      <person-months>0.1</person-months>
      <needed-skills>
        <name>Documentation</name>
      </needed-skills>
      <predecessors>
        <name>UnitTest3</name>
      </predecessors>
    </task>
    <task>
      <name>IntegrationTest</name>
      <tasktype>TaskType4</tasktype>
      <complexitylevel>4</complexitylevel>
      <person-months>0.25</person-months>
      <needed-skills>
        <name>Testing</name>
      </needed-skills>
      <predecessors>
        <name>Documentation1</name>
        <name>Documentation2</name>
        <name>Documentation3</name>
      </predecessors>
    </task>
    <task>
      <name>SystemTest</name>
      <tasktype>TaskType4</tasktype>
      <complexitylevel>4</complexitylevel>
      <person-months>0.5</person-months>
      <needed-skills>
        <name>Testing</name>
      </needed-skills>
      <predecessors>
        <name>IntegrationTest</name>
      </predecessors>
    </task>
    <task>
      <name>TestDocumentation</name>
      <tasktype>TaskType3</tasktype>
      <complexitylevel>5</complexitylevel>
      <person-months>0.25</person-months>
      <needed-skills>
        <name>Documentation</name>
      </needed-skills>
      <predecessors>
        <name>SystemTest</name>
      </predecessors>
    </task>
    <task>
      <name>UserManuelDocumentation</name>
      <tasktype>TaskType3</tasktype>
      <complexitylevel>5</complexitylevel>
      <person-months>0.25</person-months>
      <needed-skills>
        <name>Documentation</name>
      </needed-skills>
      <predecessors>
        <name>TestDocumentation</name>
      </predecessors>
    </task>
    <task>
      <name>PersonnelTraining</name>
      <tasktype>TaskType6</tasktype>
      <complexitylevel>4</complexitylevel>
      <person-months>0.5</person-months>
      <needed-skills>
        <name>PersonnelTraining</name>
      </needed-skills>
      <predecessors>
        <name>TestDocumentation</name>
      </predecessors>
    </task>
    <task>
      <name>ProductTransition</name>
      <tasktype>TaskType6</tasktype>
      <complexitylevel>4</complexitylevel>
      <person-months>0.5</person-months>
      <needed-skills>
        <name>Maintenance</name>
      </needed-skills>
      <predecessors>
        <name>PersonnelTraining</name>
        <name>UserManuelDocumentation</name>
      </predecessors>
    </task>
  </tasks>
</schedule>
