# Supplementary material for: Dynamic Staffing and Rescheduling in Software Project Management: A Hybrid Approach
Source: PLoS One. 2016 Jun 10;11(6):e0157104. doi: 10.1371/journal.pone.0157104 (PMC4902186; doi:10.1371/journal.pone.0157104)
Supplement: S4 Input — This XML file is the input for the software Sched-SPM. Project B consists of 4 tasks and 3 employees. (XML) [file pone.0157104.s004.xml]

<?xml version="1.0" encoding="utf-8"?>
<!DOCTYPE schedule SYSTEM "scheduling.dtd"[]>
<schedule>
  <start>2005-01-01</start>
  <end>2005-01-15</end>
  <unit>day</unit>
  <skills>
    <skill>
      <name>Java</name>
    </skill>
    <skill>
      <name>C++</name>
    </skill>
    <skill>
      <name>Word</name>
    </skill>
  </skills>
  <employees>
    <employee>
      <name>Employee1</name>
      <basic-hourly-rate>28</basic-hourly-rate>
      <overwork-hourly-increase>1</overwork-hourly-increase>
      <is-contractor>n</is-contractor>
      <max-hour-percentage>150</max-hour-percentage>
      <monthly-learning-speed>1.25</monthly-learning-speed>
      <initial-experience>4</initial-experience>
      <start-time>2005-01-01</start-time>
      <end-time>2005-02-01</end-time>
      <proficiencies>
        <proficiency>
          <name>Java</name>
          <score>5</score>
        </proficiency>
        <proficiency>
          <name>C++</name>
          <score>3</score>
        </proficiency>
        <proficiency>
          <name>Word</name>
          <score>2</score>
        </proficiency>
      </proficiencies>
    </employee>
    <employee>
      <name>Employee2</name>
      <basic-hourly-rate>28</basic-hourly-rate>
      <overwork-hourly-increase>0.8</overwork-hourly-increase>
      <is-contractor>n</is-contractor>
      <max-hour-percentage>125</max-hour-percentage>
      <monthly-learning-speed>1.15</monthly-learning-speed>
      <initial-experience>5</initial-experience>
      <start-time>2005-01-01</start-time>
      <end-time>2005-01-15</end-time>
      <proficiencies>
        <proficiency>
          <name>Java</name>
          <score>4</score>
        </proficiency>
        <proficiency>
          <name>C++</name>
          <score>4</score>
        </proficiency>
        <proficiency>
          <name>Word</name>
          <score>4</score>
        </proficiency>
      </proficiencies>
    </employee>
    <employee>
      <name>Employee3</name>
      <basic-hourly-rate>32</basic-hourly-rate>
      <overwork-hourly-increase>1.1</overwork-hourly-increase>
      <is-contractor>y</is-contractor>
      <max-hour-percentage>150</max-hour-percentage>
      <monthly-learning-speed>1.45</monthly-learning-speed>
      <initial-experience>5</initial-experience>
      <start-time>2005-01-01</start-time>
      <end-time>2005-01-15</end-time>
      <proficiencies>
        <proficiency>
          <name>Java</name>
          <score>2</score>
        </proficiency>
        <proficiency>
          <name>C++</name>
          <score>5</score>
        </proficiency>
        <proficiency>
          <name>Word</name>
          <score>2</score>
        </proficiency>
      </proficiencies>
    </employee>
  </employees>
  <tasks>
    <task>
      <name>design</name>
      <tasktype>Design</tasktype>
      <complexitylevel>4</complexitylevel>
      <person-months>0.1</person-months>
      <soft-deadline>2005-01-15</soft-deadline>
      <hard-deadline>2005-01-15</hard-deadline>
      <penalty-per-day>20000</penalty-per-day>
      <needed-skills>
        <name>Java</name>
        <name>C++</name>
        <name>Word</name>
      </needed-skills>
      <predecessors />
    </task>
    <task>
      <name>programming1</name>
      <tasktype>Programming</tasktype>
      <complexitylevel>3</complexitylevel>
      <person-months>0.1</person-months>
      <soft-deadline>2005-01-20</soft-deadline>
      <hard-deadline>2005-01-15</hard-deadline>
      <penalty-per-day>10000</penalty-per-day>
      <needed-skills>
        <name>Java</name>
        <name>C++</name>
      </needed-skills>
      <predecessors>
        <name>design</name>
      </predecessors>
    </task>
    <task>
      <name>programming2</name>
      <tasktype>Programming</tasktype>
      <complexitylevel>3</complexitylevel>
      <person-months>0.2</person-months>
      <soft-deadline>2005-02-01</soft-deadline>
      <hard-deadline>2005-02-01</hard-deadline>
      <penalty-per-day>10000</penalty-per-day>
      <needed-skills>
        <name>Java</name>
        <name>C++</name>
      </needed-skills>
      <predecessors>
        <name>design</name>
      </predecessors>
    </task>
    <task>
      <name>documentation</name>
      <tasktype>Design</tasktype>
      <complexitylevel>3</complexitylevel>
      <person-months>0.2</person-months>
      <soft-deadline>2005-01-15</soft-deadline>
      <hard-deadline>2005-01-15</hard-deadline>
      <penalty-per-day>10000</penalty-per-day>
      <needed-skills>
        <name>Word</name>
      </needed-skills>
      <predecessors>
        <name>programming1</name>
        <name>programming2</name>
      </predecessors>
    </task>
  </tasks>
</schedule>
