# Supplementary material for: Dynamic Staffing and Rescheduling in Software Project Management: A Hybrid Approach
Source: PLoS One. 2016 Jun 10;11(6):e0157104. doi: 10.1371/journal.pone.0157104 (PMC4902186; doi:10.1371/journal.pone.0157104)
Supplement: S6 Input — This XML file is the input for the software Sched-SPM for a project of 8 tasks and 5 employees. (XML) [file pone.0157104.s006.xml]

<?xml version="1.0" encoding="utf-8"?>
<!DOCTYPE schedule SYSTEM "scheduling.dtd"[]>
<schedule>
  <start>2016-01-01</start>
  <end>2016-03-01</end>
  <unit>day</unit>
  <skills>
    <skill>
      <name>Skill1</name>
    </skill>
    <skill>
      <name>Skill2</name>
    </skill>
    <skill>
      <name>Skill3</name>
    </skill>
    <skill>
      <name>Skill4</name>
    </skill>
    <skill>
      <name>Skill5</name>
    </skill>
  </skills>
  <employees>
    <employee>
      <name>Employee1</name>
      <basic-hourly-rate>529</basic-hourly-rate>
      <overwork-hourly-increase>5</overwork-hourly-increase>
      <is-contractor>y</is-contractor>
      <max-hour-percentage>125</max-hour-percentage>
      <monthly-learning-speed>1.3</monthly-learning-speed>
      <initial-experience>3</initial-experience>
      <start-time>2016-01-01</start-time>
      <end-time>2016-03-01</end-time>
      <proficiencies>
        <proficiency>
          <name>Skill1</name>
          <score>4</score>
        </proficiency>
        <proficiency>
          <name>Skill2</name>
          <score>4</score>
        </proficiency>
        <proficiency>
          <name>Skill3</name>
          <score>2</score>
        </proficiency>
        <proficiency>
          <name>Skill4</name>
          <score>2</score>
        </proficiency>
        <proficiency>
          <name>Skill5</name>
          <score>5</score>
        </proficiency>
      </proficiencies>
    </employee>
    <employee>
      <name>Employee2</name>
      <basic-hourly-rate>32</basic-hourly-rate>
      <overwork-hourly-increase>0</overwork-hourly-increase>
      <is-contractor>n</is-contractor>
      <max-hour-percentage>100</max-hour-percentage>
      <monthly-learning-speed>1.1</monthly-learning-speed>
      <initial-experience>4</initial-experience>
      <start-time>2016-01-01</start-time>
      <end-time>2016-03-01</end-time>
      <proficiencies>
        <proficiency>
          <name>Skill1</name>
          <score>4.7</score>
        </proficiency>
        <proficiency>
          <name>Skill2</name>
          <score>4.7</score>
        </proficiency>
        <proficiency>
          <name>Skill3</name>
          <score>3</score>
        </proficiency>
        <proficiency>
          <name>Skill4</name>
          <score>3</score>
        </proficiency>
        <proficiency>
          <name>Skill5</name>
          <score>3</score>
        </proficiency>
      </proficiencies>
    </employee>
    <employee>
      <name>Employee6</name>
      <basic-hourly-rate>34</basic-hourly-rate>
      <overwork-hourly-increase>10</overwork-hourly-increase>
      <is-contractor>n</is-contractor>
      <max-hour-percentage>125</max-hour-percentage>
      <monthly-learning-speed>1.4</monthly-learning-speed>
      <initial-experience>4</initial-experience>
      <start-time>2016-01-01</start-time>
      <end-time>2016-03-01</end-time>
      <proficiencies>
        <proficiency>
          <name>Skill1</name>
          <score>4.5</score>
        </proficiency>
        <proficiency>
          <name>Skill2</name>
          <score>4.5</score>
        </proficiency>
        <proficiency>
          <name>Skill3</name>
          <score>4</score>
        </proficiency>
        <proficiency>
          <name>Skill4</name>
          <score>4</score>
        </proficiency>
        <proficiency>
          <name>Skill4</name>
          <score>4</score>
        </proficiency>
      </proficiencies>
    </employee>
    <employee>
      <name>Employee4</name>
      <basic-hourly-rate>28</basic-hourly-rate>
      <overwork-hourly-increase>5</overwork-hourly-increase>
      <is-contractor>y</is-contractor>
      <max-hour-percentage>125</max-hour-percentage>
      <monthly-learning-speed>1.2</monthly-learning-speed>
      <initial-experience>3</initial-experience>
      <start-time>2016-01-01</start-time>
      <end-time>2016-02-01</end-time>
      <proficiencies>
        <proficiency>
          <name>Skill1</name>
          <score>4</score>
        </proficiency>
        <proficiency>
          <name>Skill2</name>
          <score>4</score>
        </proficiency>
        <proficiency>
          <name>Skill3</name>
          <score>4</score>
        </proficiency>
        <proficiency>
          <name>Skill4</name>
          <score>4</score>
        </proficiency>
        <proficiency>
          <name>Skill4</name>
          <score>5</score>
        </proficiency>
      </proficiencies>
    </employee>
    <employee>
      <name>Employee5</name>
      <basic-hourly-rate>34</basic-hourly-rate>
      <overwork-hourly-increase>10</overwork-hourly-increase>
      <is-contractor>n</is-contractor>
      <max-hour-percentage>150</max-hour-percentage>
      <monthly-learning-speed>1.3</monthly-learning-speed>
      <initial-experience>4</initial-experience>
      <start-time>2016-01-01</start-time>
      <end-time>2016-02-01</end-time>
      <proficiencies>
        <proficiency>
          <name>Skill1</name>
          <score>5</score>
        </proficiency>
        <proficiency>
          <name>Skill3</name>
          <score>4</score>
        </proficiency>
        <proficiency>
          <name>skill4</name>
          <score>3</score>
        </proficiency>
        <proficiency>
          <name>skill5</name>
          <score>4</score>
        </proficiency>
      </proficiencies>
    </employee>
  </employees>
  <tasks>
    <task>
      <name>Task1</name>
      <tasktype>TaskType1</tasktype>
      <complexitylevel>3</complexitylevel>
      <person-months>0.2</person-months>
      <soft-deadline>2016-02-01</soft-deadline>
      <hard-deadline>2016-02-01</hard-deadline>
      <penalty-per-day>1000</penalty-per-day>
      <needed-skills>
        <name>Skill1</name>
      </needed-skills>
      <predecessors />
    </task>
    <task>
      <name>Task2</name>
      <tasktype>TaskType2</tasktype>
      <complexitylevel>2</complexitylevel>
      <person-months>0.1</person-months>
      <soft-deadline>2016-02-01</soft-deadline>
      <hard-deadline>2016-02-01</hard-deadline>
      <penalty-per-day>1000</penalty-per-day>
      <needed-skills>
        <name>Skill2</name>
      </needed-skills>
      <predecessors>
        <name>Task1</name>
      </predecessors>
    </task>
    <task>
      <name>Task3</name>
      <tasktype>TaskType2</tasktype>
      <complexitylevel>5</complexitylevel>
      <person-months>0.2</person-months>
      <soft-deadline>2016-03-01</soft-deadline>
      <hard-deadline>2016-03-01</hard-deadline>
      <penalty-per-day>2000</penalty-per-day>
      <needed-skills>
        <name>Skill1</name>
        <name>Skill5</name>
      </needed-skills>
      <predecessors>
        <name>Task1</name>
      </predecessors>
    </task>
    <task>
      <name>Task4</name>
      <tasktype>TaskType3</tasktype>
      <complexitylevel>1</complexitylevel>
      <person-months>0.1</person-months>
      <soft-deadline>2016-03-01</soft-deadline>
      <hard-deadline>2016-03-01</hard-deadline>
      <penalty-per-day>2000</penalty-per-day>
      <needed-skills>
        <name>Skill2</name>
      </needed-skills>
      <predecessors>
        <name>Task1</name>
      </predecessors>
    </task>
    <task>
      <name>Task5</name>
      <tasktype>TaskType4</tasktype>
      <complexitylevel>3</complexitylevel>
      <person-months>0.1</person-months>
      <needed-skills>
        <name>Skill3</name>
      </needed-skills>
      <predecessors>
        <name>Task3</name>
        <name>Task4</name>
      </predecessors>
    </task>
    <task>
      <name>Task6</name>
      <tasktype>TaskType2</tasktype>
      <complexitylevel>2</complexitylevel>
      <person-months>0.05</person-months>
      <needed-skills>
        <name>Skill3</name>
      </needed-skills>
      <predecessors>
        <name>Task2</name>
        <name>Task5</name>
      </predecessors>
    </task>
    <task>
      <name>Task7</name>
      <tasktype>TaskType3</tasktype>
      <complexitylevel>5</complexitylevel>
      <person-months>0.1</person-months>
      <needed-skills>
        <name>Skill5</name>
      </needed-skills>
      <predecessors>
        <name>Task2</name>
      </predecessors>
    </task>
    <task>
      <name>Task8</name>
      <tasktype>TaskType2</tasktype>
      <complexitylevel>1</complexitylevel>
      <person-months>0.1</person-months>
      <needed-skills>
        <name>Skill2</name>
      </needed-skills>
      <predecessors>
        <name>Task6</name>
        <name>Task7</name>
      </predecessors>
    </task>
  </tasks>
</schedule>
