# Supplementary material for: Dynamic Staffing and Rescheduling in Software Project Management: A Hybrid Approach
Source: PLoS One. 2016 Jun 10;11(6):e0157104. doi: 10.1371/journal.pone.0157104 (PMC4902186; doi:10.1371/journal.pone.0157104)
Supplement: S8 Input — This XML file is the input for the software Sched-SPM for a project of 30 tasks and 20 employees. (XML) [file pone.0157104.s008.xml]

<?xml version="1.0" encoding="utf-8"?>
<!DOCTYPE schedule SYSTEM "scheduling.dtd"[]>
<schedule>
  <start>2005-01-01</start>
  <end>2006-10-01</end>
  <unit>day</unit>
  <skills>
    <skill>
      <name>Skill1</name>
    </skill>
    <skill>
      <name>Skill2</name>
    </skill>
    <skill>
      <name>Skill3</name>
    </skill>
    <skill>
      <name>Skill4</name>
    </skill>
    <skill>
      <name>Skill5</name>
    </skill>
  </skills>
  <employees>
    <employee>
      <name>Employee1</name>
      <basic-hourly-rate>50</basic-hourly-rate>
      <overwork-hourly-increase>10</overwork-hourly-increase>
      <is-contractor>n</is-contractor>
      <max-hour-percentage>150</max-hour-percentage>
      <monthly-learning-speed>1.5</monthly-learning-speed>
      <initial-experience>5</initial-experience>
      <start-time>2005-01-01</start-time>
      <end-time>2005-11-01</end-time>
      <proficiencies>
        <proficiency>
          <name>Skill1</name>
          <score>4.5</score>
        </proficiency>
        <proficiency>
          <name>Skill2</name>
          <score>4</score>
        </proficiency>
        <proficiency>
          <name>Skill4</name>
          <score>5</score>
        </proficiency>
        <proficiency>
          <name>Skill5</name>
          <score>5</score>
        </proficiency>
      </proficiencies>
    </employee>
    <employee>
      <name>Employee2</name>
      <basic-hourly-rate>52</basic-hourly-rate>
      <overwork-hourly-increase>0</overwork-hourly-increase>
      <is-contractor>n</is-contractor>
      <max-hour-percentage>100</max-hour-percentage>
      <monthly-learning-speed>1.3</monthly-learning-speed>
      <initial-experience>4</initial-experience>
      <start-time>2005-01-01</start-time>
      <end-time>2005-11-01</end-time>
      <proficiencies>
        <proficiency>
          <name>Skill3</name>
          <score>2</score>
        </proficiency>
        <proficiency>
          <name>Skill5</name>
          <score>5</score>
        </proficiency>
      </proficiencies>
    </employee>
    <employee>
      <name>Employee3</name>
      <basic-hourly-rate>39</basic-hourly-rate>
      <overwork-hourly-increase>5</overwork-hourly-increase>
      <is-contractor>y</is-contractor>
      <max-hour-percentage>125</max-hour-percentage>
      <monthly-learning-speed>1.3</monthly-learning-speed>
      <initial-experience>3</initial-experience>
      <start-time>2005-01-01</start-time>
      <end-time>2005-11-01</end-time>
      <proficiencies>
        <proficiency>
          <name>Skill1</name>
          <score>4</score>
        </proficiency>
        <proficiency>
          <name>Skill2</name>
          <score>4</score>
        </proficiency>
        <proficiency>
          <name>Skill3</name>
          <score>2</score>
        </proficiency>
        <proficiency>
          <name>Skill5</name>
          <score>5</score>
        </proficiency>
      </proficiencies>
    </employee>
    <employee>
      <name>Employee4</name>
      <basic-hourly-rate>42</basic-hourly-rate>
      <overwork-hourly-increase>0</overwork-hourly-increase>
      <is-contractor>n</is-contractor>
      <max-hour-percentage>100</max-hour-percentage>
      <monthly-learning-speed>1.1</monthly-learning-speed>
      <initial-experience>4</initial-experience>
      <start-time>2005-01-01</start-time>
      <end-time>2005-11-01</end-time>
      <proficiencies>
        <proficiency>
          <name>Skill2</name>
          <score>4.7</score>
        </proficiency>
        <proficiency>
          <name>Skill3</name>
          <score>3</score>
        </proficiency>
        <proficiency>
          <name>Skill4</name>
          <score>3</score>
        </proficiency>
      </proficiencies>
    </employee>
    <employee>
      <name>Employee5</name>
      <basic-hourly-rate>42</basic-hourly-rate>
      <overwork-hourly-increase>5</overwork-hourly-increase>
      <is-contractor>n</is-contractor>
      <max-hour-percentage>125</max-hour-percentage>
      <monthly-learning-speed>1.1</monthly-learning-speed>
      <initial-experience>4</initial-experience>
      <start-time>2005-01-01</start-time>
      <end-time>2005-11-01</end-time>
      <proficiencies>
        <proficiency>
          <name>Skill1</name>
          <score>4.5</score>
        </proficiency>
        <proficiency>
          <name>Skill3</name>
          <score>4</score>
        </proficiency>
      </proficiencies>
    </employee>
    <employee>
      <name>Employee6</name>
      <basic-hourly-rate>42</basic-hourly-rate>
      <overwork-hourly-increase>10</overwork-hourly-increase>
      <is-contractor>n</is-contractor>
      <max-hour-percentage>125</max-hour-percentage>
      <monthly-learning-speed>1.4</monthly-learning-speed>
      <initial-experience>4</initial-experience>
      <start-time>2005-01-01</start-time>
      <end-time>2005-11-01</end-time>
      <proficiencies>
        <proficiency>
          <name>Skill2</name>
          <score>4.5</score>
        </proficiency>
        <proficiency>
          <name>Skill3</name>
          <score>4</score>
        </proficiency>
        <proficiency>
          <name>Skill4</name>
          <score>4</score>
        </proficiency>
      </proficiencies>
    </employee>
    <employee>
      <name>Employee7</name>
      <basic-hourly-rate>45</basic-hourly-rate>
      <overwork-hourly-increase>0</overwork-hourly-increase>
      <is-contractor>n</is-contractor>
      <max-hour-percentage>100</max-hour-percentage>
      <monthly-learning-speed>1.5</monthly-learning-speed>
      <initial-experience>4</initial-experience>
      <start-time>2005-01-01</start-time>
      <end-time>2005-11-01</end-time>
      <proficiencies>
        <proficiency>
          <name>Skill1</name>
          <score>4.5</score>
        </proficiency>
        <proficiency>
          <name>Skill2</name>
          <score>5</score>
        </proficiency>
        <proficiency>
          <name>Skill3</name>
          <score>5</score>
        </proficiency>
      </proficiencies>
    </employee>
    <employee>
      <name>Employee8</name>
      <basic-hourly-rate>41</basic-hourly-rate>
      <overwork-hourly-increase>0</overwork-hourly-increase>
      <is-contractor>n</is-contractor>
      <max-hour-percentage>100</max-hour-percentage>
      <monthly-learning-speed>1.1</monthly-learning-speed>
      <initial-experience>4</initial-experience>
      <start-time>2005-01-01</start-time>
      <end-time>2005-11-01</end-time>
      <proficiencies>
        <proficiency>
          <name>Skill3</name>
          <score>3</score>
        </proficiency>
        <proficiency>
          <name>Skill4</name>
          <score>4</score>
        </proficiency>
        <proficiency>
          <name>Skill5</name>
          <score>5</score>
        </proficiency>
      </proficiencies>
    </employee>
    <employee>
      <name>Employee9</name>
      <basic-hourly-rate>50</basic-hourly-rate>
      <overwork-hourly-increase>5</overwork-hourly-increase>
      <is-contractor>y</is-contractor>
      <max-hour-percentage>125</max-hour-percentage>
      <monthly-learning-speed>1.2</monthly-learning-speed>
      <initial-experience>3</initial-experience>
      <start-time>2005-01-01</start-time>
      <end-time>2005-11-01</end-time>
      <proficiencies>
        <proficiency>
          <name>Skill3</name>
          <score>4</score>
        </proficiency>
        <proficiency>
          <name>Skill4</name>
          <score>5</score>
        </proficiency>
      </proficiencies>
    </employee>
    <employee>
      <name>Employee10</name>
      <basic-hourly-rate>42</basic-hourly-rate>
      <overwork-hourly-increase>10</overwork-hourly-increase>
      <is-contractor>n</is-contractor>
      <max-hour-percentage>150</max-hour-percentage>
      <monthly-learning-speed>1.3</monthly-learning-speed>
      <initial-experience>4</initial-experience>
      <start-time>2005-01-01</start-time>
      <end-time>2005-11-01</end-time>
      <proficiencies>
        <proficiency>
          <name>skill5</name>
          <score>4</score>
        </proficiency>
      </proficiencies>
    </employee>
    <employee>
      <name>Employee11</name>
      <basic-hourly-rate>50</basic-hourly-rate>
      <overwork-hourly-increase>10</overwork-hourly-increase>
      <is-contractor>n</is-contractor>
      <max-hour-percentage>150</max-hour-percentage>
      <monthly-learning-speed>1.3</monthly-learning-speed>
      <initial-experience>4</initial-experience>
      <start-time>2005-01-01</start-time>
      <end-time>2005-11-01</end-time>
      <proficiencies>
        <proficiency>
          <name>skill4</name>
          <score>3</score>
        </proficiency>
        <proficiency>
          <name>skill5</name>
          <score>4</score>
        </proficiency>
      </proficiencies>
    </employee>
    <employee>
      <name>Employee12</name>
      <basic-hourly-rate>55</basic-hourly-rate>
      <overwork-hourly-increase>10</overwork-hourly-increase>
      <is-contractor>n</is-contractor>
      <max-hour-percentage>150</max-hour-percentage>
      <monthly-learning-speed>1.3</monthly-learning-speed>
      <initial-experience>4</initial-experience>
      <start-time>2005-01-01</start-time>
      <end-time>2005-11-01</end-time>
      <proficiencies>
        <proficiency>
          <name>Skill1</name>
          <score>5</score>
        </proficiency>
        <proficiency>
          <name>skill5</name>
          <score>4</score>
        </proficiency>
      </proficiencies>
    </employee>
    <employee>
      <name>Employee13</name>
      <basic-hourly-rate>50</basic-hourly-rate>
      <overwork-hourly-increase>10</overwork-hourly-increase>
      <is-contractor>n</is-contractor>
      <max-hour-percentage>150</max-hour-percentage>
      <monthly-learning-speed>1.3</monthly-learning-speed>
      <initial-experience>4</initial-experience>
      <start-time>2005-01-01</start-time>
      <end-time>2005-11-01</end-time>
      <proficiencies>
        <proficiency>
          <name>Skill1</name>
          <score>5</score>
        </proficiency>
      </proficiencies>
    </employee>
    <employee>
      <name>Employee14</name>
      <basic-hourly-rate>55</basic-hourly-rate>
      <overwork-hourly-increase>10</overwork-hourly-increase>
      <is-contractor>n</is-contractor>
      <max-hour-percentage>150</max-hour-percentage>
      <monthly-learning-speed>1.3</monthly-learning-speed>
      <initial-experience>4</initial-experience>
      <start-time>2005-01-01</start-time>
      <end-time>2005-11-01</end-time>
      <proficiencies>
        <proficiency>
          <name>Skill1</name>
          <score>5</score>
        </proficiency>
        <proficiency>
          <name>Skill2</name>
          <score>4</score>
        </proficiency>
        <proficiency>
          <name>skill4</name>
          <score>3</score>
        </proficiency>
      </proficiencies>
    </employee>
    <employee>
      <name>Employee15</name>
      <basic-hourly-rate>50</basic-hourly-rate>
      <overwork-hourly-increase>10</overwork-hourly-increase>
      <is-contractor>n</is-contractor>
      <max-hour-percentage>150</max-hour-percentage>
      <monthly-learning-speed>1.3</monthly-learning-speed>
      <initial-experience>4</initial-experience>
      <start-time>2005-01-01</start-time>
      <end-time>2005-11-01</end-time>
      <proficiencies>
        <proficiency>
          <name>Skill1</name>
          <score>5</score>
        </proficiency>
        <proficiency>
          <name>Skill2</name>
          <score>4</score>
        </proficiency>
        <proficiency>
          <name>skill5</name>
          <score>4</score>
        </proficiency>
      </proficiencies>
    </employee>
    <employee>
      <name>Employee16</name>
      <basic-hourly-rate>52</basic-hourly-rate>
      <overwork-hourly-increase>10</overwork-hourly-increase>
      <is-contractor>n</is-contractor>
      <max-hour-percentage>150</max-hour-percentage>
      <monthly-learning-speed>1.3</monthly-learning-speed>
      <initial-experience>4</initial-experience>
      <start-time>2005-01-01</start-time>
      <end-time>2005-11-01</end-time>
      <proficiencies>
        <proficiency>
          <name>Skill1</name>
          <score>5</score>
        </proficiency>
        <proficiency>
          <name>Skill2</name>
          <score>4</score>
        </proficiency>
        <proficiency>
          <name>skill4</name>
          <score>3</score>
        </proficiency>
        <proficiency>
          <name>skill5</name>
          <score>4</score>
        </proficiency>
      </proficiencies>
    </employee>
    <employee>
      <name>Employee17</name>
      <basic-hourly-rate>60</basic-hourly-rate>
      <overwork-hourly-increase>10</overwork-hourly-increase>
      <is-contractor>n</is-contractor>
      <max-hour-percentage>150</max-hour-percentage>
      <monthly-learning-speed>1.3</monthly-learning-speed>
      <initial-experience>4</initial-experience>
      <start-time>2005-01-01</start-time>
      <end-time>2005-11-01</end-time>
      <proficiencies>
        <proficiency>
          <name>Skill1</name>
          <score>5</score>
        </proficiency>
        <proficiency>
          <name>Skill2</name>
          <score>4</score>
        </proficiency>
        <proficiency>
          <name>skill4</name>
          <score>3</score>
        </proficiency>
        <proficiency>
          <name>skill5</name>
          <score>4</score>
        </proficiency>
      </proficiencies>
    </employee>
    <employee>
      <name>Employee18</name>
      <basic-hourly-rate>51</basic-hourly-rate>
      <overwork-hourly-increase>10</overwork-hourly-increase>
      <is-contractor>n</is-contractor>
      <max-hour-percentage>150</max-hour-percentage>
      <monthly-learning-speed>1.3</monthly-learning-speed>
      <initial-experience>4</initial-experience>
      <start-time>2005-01-01</start-time>
      <end-time>2005-11-01</end-time>
      <proficiencies>
        <proficiency>
          <name>Skill1</name>
          <score>5</score>
        </proficiency>
        <proficiency>
          <name>Skill2</name>
          <score>4</score>
        </proficiency>
        <proficiency>
          <name>skill3</name>
          <score>3</score>
        </proficiency>
        <proficiency>
          <name>skill5</name>
          <score>4</score>
        </proficiency>
      </proficiencies>
    </employee>
    <employee>
      <name>Employee19</name>
      <basic-hourly-rate>67</basic-hourly-rate>
      <overwork-hourly-increase>10</overwork-hourly-increase>
      <is-contractor>n</is-contractor>
      <max-hour-percentage>150</max-hour-percentage>
      <monthly-learning-speed>1.3</monthly-learning-speed>
      <initial-experience>4</initial-experience>
      <start-time>2005-01-01</start-time>
      <end-time>2005-11-01</end-time>
      <proficiencies>
        <proficiency>
          <name>Skill1</name>
          <score>5</score>
        </proficiency>
        <proficiency>
          <name>Skill3</name>
          <score>4</score>
        </proficiency>
        <proficiency>
          <name>skill4</name>
          <score>3</score>
        </proficiency>
        <proficiency>
          <name>skill5</name>
          <score>4</score>
        </proficiency>
      </proficiencies>
    </employee>
    <employee>
      <name>Employee20</name>
      <basic-hourly-rate>67</basic-hourly-rate>
      <overwork-hourly-increase>10</overwork-hourly-increase>
      <is-contractor>n</is-contractor>
      <max-hour-percentage>150</max-hour-percentage>
      <monthly-learning-speed>1.3</monthly-learning-speed>
      <initial-experience>4</initial-experience>
      <start-time>2005-01-01</start-time>
      <end-time>2005-11-01</end-time>
      <proficiencies>
        <proficiency>
          <name>Skill1</name>
          <score>5</score>
        </proficiency>
        <proficiency>
          <name>Skill2</name>
          <score>4</score>
        </proficiency>
        <proficiency>
          <name>skill4</name>
          <score>3</score>
        </proficiency>
        <proficiency>
          <name>skill5</name>
          <score>4</score>
        </proficiency>
      </proficiencies>
    </employee>
  </employees>
  <tasks>
    <task>
      <name>Task1</name>
      <tasktype>TaskType1</tasktype>
      <complexitylevel>3</complexitylevel>
      <person-months>0.25</person-months>
      <soft-deadline>2005-02-01</soft-deadline>
      <hard-deadline>2005-03-01</hard-deadline>
      <penalty-per-day>1000</penalty-per-day>
      <needed-skills>
        <name>Skill1</name>
        <name>Skill3</name>
      </needed-skills>
      <predecessors />
    </task>
    <task>
      <name>Task2</name>
      <tasktype>TaskType2</tasktype>
      <complexitylevel>2</complexitylevel>
      <person-months>0.5</person-months>
      <soft-deadline>2005-03-01</soft-deadline>
      <hard-deadline>2005-04-01</hard-deadline>
      <penalty-per-day>1000</penalty-per-day>
      <needed-skills>
        <name>Skill2</name>
        <name>Skill3</name>
        <name>Skill5</name>
      </needed-skills>
      <predecessors>
        <name>Task1</name>
      </predecessors>
    </task>
    <task>
      <name>Task3</name>
      <tasktype>TaskType2</tasktype>
      <complexitylevel>5</complexitylevel>
      <person-months>0.8</person-months>
      <soft-deadline>2005-03-01</soft-deadline>
      <hard-deadline>2005-04-01</hard-deadline>
      <penalty-per-day>2000</penalty-per-day>
      <needed-skills>
        <name>Skill1</name>
        <name>Skill5</name>
      </needed-skills>
      <predecessors>
        <name>Task1</name>
      </predecessors>
    </task>
    <task>
      <name>Task4</name>
      <tasktype>TaskType3</tasktype>
      <complexitylevel>1</complexitylevel>
      <person-months>0.25</person-months>
      <soft-deadline>2005-03-01</soft-deadline>
      <hard-deadline>2005-04-01</hard-deadline>
      <penalty-per-day>2000</penalty-per-day>
      <needed-skills>
        <name>Skill1</name>
        <name>Skill2</name>
      </needed-skills>
      <predecessors>
        <name>Task1</name>
      </predecessors>
    </task>
    <task>
      <name>Task5</name>
      <tasktype>TaskType4</tasktype>
      <complexitylevel>3</complexitylevel>
      <person-months>0.6</person-months>
      <needed-skills>
        <name>Skill1</name>
        <name>Skill3</name>
      </needed-skills>
      <predecessors>
        <name>Task3</name>
        <name>Task4</name>
      </predecessors>
    </task>
    <task>
      <name>Task6</name>
      <tasktype>TaskType2</tasktype>
      <complexitylevel>2</complexitylevel>
      <person-months>0.5</person-months>
      <needed-skills>
        <name>Skill3</name>
        <name>Skill4</name>
      </needed-skills>
      <predecessors>
        <name>Task2</name>
        <name>Task5</name>
      </predecessors>
    </task>
    <task>
      <name>Task7</name>
      <tasktype>TaskType3</tasktype>
      <complexitylevel>5</complexitylevel>
      <person-months>0.3</person-months>
      <needed-skills>
        <name>Skill2</name>
        <name>Skill4</name>
        <name>Skill5</name>
      </needed-skills>
      <predecessors>
        <name>Task2</name>
      </predecessors>
    </task>
    <task>
      <name>Task8</name>
      <tasktype>TaskType2</tasktype>
      <complexitylevel>1</complexitylevel>
      <person-months>0.4</person-months>
      <needed-skills>
        <name>Skill2</name>
        <name>Skill3</name>
      </needed-skills>
      <predecessors>
        <name>Task6</name>
      </predecessors>
    </task>
    <task>
      <name>Task9</name>
      <tasktype>TaskType5</tasktype>
      <complexitylevel>2</complexitylevel>
      <person-months>0.25</person-months>
      <needed-skills>
        <name>Skill2</name>
        <name>Skill4</name>
      </needed-skills>
      <predecessors>
        <name>Task4</name>
      </predecessors>
    </task>
    <task>
      <name>Task10</name>
      <tasktype>TaskType4</tasktype>
      <complexitylevel>4</complexitylevel>
      <person-months>0.5</person-months>
      <needed-skills>
        <name>Skill4</name>
        <name>Skill5</name>
      </needed-skills>
      <predecessors>
        <name>Task9</name>
      </predecessors>
    </task>
    <task>
      <name>Task11</name>
      <tasktype>TaskType4</tasktype>
      <complexitylevel>4</complexitylevel>
      <person-months>0.5</person-months>
      <needed-skills>
        <name>Skill1</name>
        <name>Skill3</name>
        <name>Skill5</name>
      </needed-skills>
      <predecessors>
        <name>Task7</name>
      </predecessors>
    </task>
    <task>
      <name>Task12</name>
      <tasktype>TaskType4</tasktype>
      <complexitylevel>4</complexitylevel>
      <person-months>0.25</person-months>
      <soft-deadline>2005-07-01</soft-deadline>
      <hard-deadline>2005-08-01</hard-deadline>
      <penalty-per-day>1000</penalty-per-day>
      <needed-skills>
        <name>Skill2</name>
        <name>Skill4</name>
      </needed-skills>
      <predecessors>
        <name>Task9</name>
        <name>Task10</name>
      </predecessors>
    </task>
    <task>
      <name>Task13</name>
      <tasktype>TaskType3</tasktype>
      <complexitylevel>5</complexitylevel>
      <person-months>0.8</person-months>
      <needed-skills>
        <name>Skill3</name>
        <name>Skill4</name>
      </needed-skills>
      <predecessors>
        <name>Task11</name>
      </predecessors>
    </task>
    <task>
      <name>Task14</name>
      <tasktype>TaskType4</tasktype>
      <complexitylevel>4</complexitylevel>
      <person-months>0.5</person-months>
      <soft-deadline>2005-09-01</soft-deadline>
      <hard-deadline>2005-10-01</hard-deadline>
      <penalty-per-day>3000</penalty-per-day>
      <needed-skills>
        <name>Skill1</name>
        <name>Skill2</name>
        <name>Skill3</name>
      </needed-skills>
      <predecessors>
        <name>Task7</name>
        <name>Task8</name>
        <name>Task9</name>
        <name>Task12</name>
        <name>Task13</name>
      </predecessors>
    </task>
    <task>
      <name>Task15</name>
      <tasktype>TaskType3</tasktype>
      <complexitylevel>4</complexitylevel>
      <person-months>1</person-months>
      <needed-skills>
        <name>Skill2</name>
        <name>Skill3</name>
        <name>Skill4</name>
      </needed-skills>
      <predecessors>
        <name>Task13</name>
      </predecessors>
    </task>
    <task>
      <name>Task16</name>
      <tasktype>TaskType4</tasktype>
      <complexitylevel>4</complexitylevel>
      <person-months>0.5</person-months>
      <needed-skills>
        <name>Skill4</name>
        <name>Skill5</name>
      </needed-skills>
      <predecessors>
        <name>Task14</name>
      </predecessors>
    </task>
    <task>
      <name>Task17</name>
      <tasktype>TaskType4</tasktype>
      <complexitylevel>4</complexitylevel>
      <person-months>0.5</person-months>
      <needed-skills>
        <name>Skill1</name>
        <name>Skill3</name>
        <name>Skill5</name>
      </needed-skills>
      <predecessors>
        <name>Task12</name>
      </predecessors>
    </task>
    <task>
      <name>Task18</name>
      <tasktype>TaskType4</tasktype>
      <complexitylevel>4</complexitylevel>
      <person-months>0.25</person-months>
      <needed-skills>
        <name>Skill2</name>
        <name>Skill4</name>
      </needed-skills>
      <predecessors>
        <name>Task15</name>
      </predecessors>
    </task>
    <task>
      <name>Task19</name>
      <tasktype>TaskType3</tasktype>
      <complexitylevel>5</complexitylevel>
      <person-months>0.8</person-months>
      <needed-skills>
        <name>Skill3</name>
        <name>Skill4</name>
      </needed-skills>
      <predecessors>
        <name>Task15</name>
        <name>Task16</name>
      </predecessors>
    </task>
    <task>
      <name>Task20</name>
      <tasktype>TaskType3</tasktype>
      <complexitylevel>5</complexitylevel>
      <person-months>0.8</person-months>
      <needed-skills>
        <name>Skill3</name>
        <name>Skill4</name>
      </needed-skills>
      <predecessors>
        <name>Task15</name>
        <name>Task16</name>
      </predecessors>
    </task>
    <task>
      <name>Task21</name>
      <tasktype>TaskType6</tasktype>
      <complexitylevel>4</complexitylevel>
      <person-months>0.5</person-months>
      <needed-skills>
        <name>Skill1</name>
      </needed-skills>
      <predecessors>
        <name>Task20</name>
        <name>Task19</name>
      </predecessors>
    </task>
    <task>
      <name>Task22</name>
      <tasktype>TaskType6</tasktype>
      <complexitylevel>4</complexitylevel>
      <person-months>0.5</person-months>
      <needed-skills>
        <name>Skill1</name>
        <name>Skill5</name>
      </needed-skills>
      <predecessors>
        <name>Task17</name>
      </predecessors>
    </task>
    <task>
      <name>Task23</name>
      <tasktype>TaskType6</tasktype>
      <complexitylevel>4</complexitylevel>
      <person-months>0.5</person-months>
      <needed-skills>
        <name>Skill2</name>
      </needed-skills>
      <predecessors>
        <name>Task16</name>
      </predecessors>
    </task>
    <task>
      <name>Task24</name>
      <tasktype>TaskType6</tasktype>
      <complexitylevel>4</complexitylevel>
      <person-months>0.5</person-months>
      <needed-skills>
        <name>Skill1</name>
      </needed-skills>
      <predecessors>
        <name>Task22</name>
      </predecessors>
    </task>
    <task>
      <name>Task25</name>
      <tasktype>TaskType6</tasktype>
      <complexitylevel>4</complexitylevel>
      <person-months>0.5</person-months>
      <needed-skills>
        <name>Skill2</name>
        <name>Skill5</name>
      </needed-skills>
      <predecessors>
        <name>Task22</name>
        <name>Task23</name>
        <name>Task24</name>
      </predecessors>
    </task>
    <task>
      <name>Task26</name>
      <tasktype>TaskType6</tasktype>
      <complexitylevel>4</complexitylevel>
      <person-months>0.5</person-months>
      <needed-skills>
        <name>Skill5</name>
      </needed-skills>
      <predecessors>
        <name>Task24</name>
      </predecessors>
    </task>
    <task>
      <name>Task27</name>
      <tasktype>TaskType6</tasktype>
      <complexitylevel>4</complexitylevel>
      <person-months>0.5</person-months>
      <needed-skills>
        <name>Skill1</name>
        <name>Skill5</name>
      </needed-skills>
      <predecessors>
        <name>Task25</name>
        <name>Task18</name>
      </predecessors>
    </task>
    <task>
      <name>Task28</name>
      <tasktype>TaskType6</tasktype>
      <complexitylevel>4</complexitylevel>
      <person-months>0.5</person-months>
      <needed-skills>
        <name>Skill1</name>
      </needed-skills>
      <predecessors>
        <name>Task27</name>
        <name>Task26</name>
      </predecessors>
    </task>
    <task>
      <name>Task29</name>
      <tasktype>TaskType7</tasktype>
      <complexitylevel>5</complexitylevel>
      <person-months>1</person-months>
      <soft-deadline>2006-05-01</soft-deadline>
      <hard-deadline>2006-05-01</hard-deadline>
      <penalty-per-day>5000</penalty-per-day>
      <needed-skills>
        <name>Skill2</name>
        <name>Skill3</name>
        <name>Skill5</name>
      </needed-skills>
      <predecessors>
        <name>Task28</name>
        <name>Task27</name>
      </predecessors>
    </task>
    <task>
      <name>Task30</name>
      <tasktype>TaskType7</tasktype>
      <complexitylevel>5</complexitylevel>
      <person-months>1</person-months>
      <soft-deadline>2006-05-01</soft-deadline>
      <hard-deadline>2006-05-01</hard-deadline>
      <penalty-per-day>5000</penalty-per-day>
      <needed-skills>
        <name>Skill2</name>
        <name>Skill3</name>
        <name>Skill5</name>
      </needed-skills>
      <predecessors>
        <name>Task27</name>
        <name>Task21</name>
        <name>Task29</name>
        <name>Task28</name>
      </predecessors>
    </task>
  </tasks>
</schedule>
