# Supplementary material for: Dynamic Staffing and Rescheduling in Software Project Management: A Hybrid Approach
Source: PLoS One. 2016 Jun 10;11(6):e0157104. doi: 10.1371/journal.pone.0157104 (PMC4902186; doi:10.1371/journal.pone.0157104)
Supplement: S1 Output — This XML file is the best result generated by the software Sched-SPM for the Boyuan Software Company case. (XML) [file pone.0157104.s009.xml]

<?xml version="1.0" encoding="utf-8"?>
<Project>
  <Name>output.xml</Name>
  <Company>MS</Company>
  <Auth>AutoScheduling</Auth>
  <StartDate>2013-01-01</StartDate>
  <CalendarUID>1</CalendarUID>
  <FinishDate>2013-07-01</FinishDate>
  <ProjectExternallyEdited>0</ProjectExternallyEdited>
  <Calendars>
    <Calendar>
      <UID>1</UID>
      <Name>Stand</Name>
      <IsBaseCalendar>1</IsBaseCalendar>
      <BaseCalendarUID>-1</BaseCalendarUID>
      <WeekDays>
        <WeekDay>
          <DayType>1</DayType>
          <DayWorking>1</DayWorking>
          <WorkingTimes>
            <WorkingTime>
              <FromTime>08:00:00</FromTime>
              <ToTime>12:00:00</ToTime>
            </WorkingTime>
            <WorkingTime>
              <FromTime>13:00:00</FromTime>
              <ToTime>17:00:00</ToTime>
            </WorkingTime>
          </WorkingTimes>
        </WeekDay>
        <WeekDay>
          <DayType>2</DayType>
          <DayWorking>1</DayWorking>
          <WorkingTimes>
            <WorkingTime>
              <FromTime>08:00:00</FromTime>
              <ToTime>12:00:00</ToTime>
            </WorkingTime>
            <WorkingTime>
              <FromTime>13:00:00</FromTime>
              <ToTime>17:00:00</ToTime>
            </WorkingTime>
          </WorkingTimes>
        </WeekDay>
        <WeekDay>
          <DayType>3</DayType>
          <DayWorking>1</DayWorking>
          <WorkingTimes>
            <WorkingTime>
              <FromTime>08:00:00</FromTime>
              <ToTime>12:00:00</ToTime>
            </WorkingTime>
            <WorkingTime>
              <FromTime>13:00:00</FromTime>
              <ToTime>17:00:00</ToTime>
            </WorkingTime>
          </WorkingTimes>
        </WeekDay>
        <WeekDay>
          <DayType>4</DayType>
          <DayWorking>1</DayWorking>
          <WorkingTimes>
            <WorkingTime>
              <FromTime>08:00:00</FromTime>
              <ToTime>12:00:00</ToTime>
            </WorkingTime>
            <WorkingTime>
              <FromTime>13:00:00</FromTime>
              <ToTime>17:00:00</ToTime>
            </WorkingTime>
          </WorkingTimes>
        </WeekDay>
        <WeekDay>
          <DayType>5</DayType>
          <DayWorking>1</DayWorking>
          <WorkingTimes>
            <WorkingTime>
              <FromTime>08:00:00</FromTime>
              <ToTime>12:00:00</ToTime>
            </WorkingTime>
            <WorkingTime>
              <FromTime>13:00:00</FromTime>
              <ToTime>17:00:00</ToTime>
            </WorkingTime>
          </WorkingTimes>
        </WeekDay>
        <WeekDay>
          <DayType>6</DayType>
          <DayWorking>1</DayWorking>
          <WorkingTimes>
            <WorkingTime>
              <FromTime>08:00:00</FromTime>
              <ToTime>12:00:00</ToTime>
            </WorkingTime>
            <WorkingTime>
              <FromTime>13:00:00</FromTime>
              <ToTime>17:00:00</ToTime>
            </WorkingTime>
          </WorkingTimes>
        </WeekDay>
        <WeekDay>
          <DayType>7</DayType>
          <DayWorking>1</DayWorking>
          <WorkingTimes>
            <WorkingTime>
              <FromTime>08:00:00</FromTime>
              <ToTime>12:00:00</ToTime>
            </WorkingTime>
            <WorkingTime>
              <FromTime>13:00:00</FromTime>
              <ToTime>17:00:00</ToTime>
            </WorkingTime>
          </WorkingTimes>
        </WeekDay>
      </WeekDays>
    </Calendar>
    <Calendar>
      <UID>2</UID>
      <Name>Employee1</Name>
      <IsBaseCalendar>0</IsBaseCalendar>
      <BaseCalendarUID>1</BaseCalendarUID>
    </Calendar>
    <Calendar>
      <UID>3</UID>
      <Name>Employee2</Name>
      <IsBaseCalendar>0</IsBaseCalendar>
      <BaseCalendarUID>1</BaseCalendarUID>
    </Calendar>
    <Calendar>
      <UID>4</UID>
      <Name>Employee3</Name>
      <IsBaseCalendar>0</IsBaseCalendar>
      <BaseCalendarUID>1</BaseCalendarUID>
    </Calendar>
    <Calendar>
      <UID>5</UID>
      <Name>Employee4</Name>
      <IsBaseCalendar>0</IsBaseCalendar>
      <BaseCalendarUID>1</BaseCalendarUID>
    </Calendar>
    <Calendar>
      <UID>6</UID>
      <Name>Employee5</Name>
      <IsBaseCalendar>0</IsBaseCalendar>
      <BaseCalendarUID>1</BaseCalendarUID>
    </Calendar>
    <Calendar>
      <UID>7</UID>
      <Name>Employee6</Name>
      <IsBaseCalendar>0</IsBaseCalendar>
      <BaseCalendarUID>1</BaseCalendarUID>
    </Calendar>
    <Calendar>
      <UID>8</UID>
      <Name>Employee7</Name>
      <IsBaseCalendar>0</IsBaseCalendar>
      <BaseCalendarUID>1</BaseCalendarUID>
    </Calendar>
    <Calendar>
      <UID>9</UID>
      <Name>Employee8</Name>
      <IsBaseCalendar>0</IsBaseCalendar>
      <BaseCalendarUID>1</BaseCalendarUID>
    </Calendar>
    <Calendar>
      <UID>10</UID>
      <Name>Employee9</Name>
      <IsBaseCalendar>0</IsBaseCalendar>
      <BaseCalendarUID>1</BaseCalendarUID>
    </Calendar>
    <Calendar>
      <UID>11</UID>
      <Name>Employee10</Name>
      <IsBaseCalendar>0</IsBaseCalendar>
      <BaseCalendarUID>1</BaseCalendarUID>
    </Calendar>
  </Calendars>
  <Tasks>
    <Task>
      <UID>1</UID>
      <ID>1</ID>
      <Name>Task1</Name>
      <ConstraintType>4</ConstraintType>
      <ConstraintDate>2013-01-01</ConstraintDate>
      <Duration>PT104H0M0S</Duration>
      <RemainingDuration>PT104H0M0S</RemainingDuration>
      <DurationFormat>39</DurationFormat>
    </Task>
    <Task>
      <UID>2</UID>
      <ID>2</ID>
      <Name>Task2</Name>
      <ConstraintType>4</ConstraintType>
      <ConstraintDate>2013-01-14</ConstraintDate>
      <Duration>PT168H0M0S</Duration>
      <RemainingDuration>PT168H0M0S</RemainingDuration>
      <DurationFormat>39</DurationFormat>
      <PredecessorLink>
        <PredecessorUID>1</PredecessorUID>
      </PredecessorLink>
    </Task>
    <Task>
      <UID>3</UID>
      <ID>3</ID>
      <Name>Task3</Name>
      <ConstraintType>4</ConstraintType>
      <ConstraintDate>2013-02-04</ConstraintDate>
      <Duration>PT196H0M0S</Duration>
      <RemainingDuration>PT196H0M0S</RemainingDuration>
      <DurationFormat>39</DurationFormat>
      <PredecessorLink>
        <PredecessorUID>1</PredecessorUID>
      </PredecessorLink>
    </Task>
    <Task>
      <UID>4</UID>
      <ID>4</ID>
      <Name>Task4</Name>
      <ConstraintType>4</ConstraintType>
      <ConstraintDate>2013-01-14</ConstraintDate>
      <Duration>PT152H0M0S</Duration>
      <RemainingDuration>PT152H0M0S</RemainingDuration>
      <DurationFormat>39</DurationFormat>
      <PredecessorLink>
        <PredecessorUID>1</PredecessorUID>
      </PredecessorLink>
    </Task>
    <Task>
      <UID>5</UID>
      <ID>5</ID>
      <Name>Task5</Name>
      <ConstraintType>4</ConstraintType>
      <ConstraintDate>2013-02-28</ConstraintDate>
      <Duration>PT144H0M0S</Duration>
      <RemainingDuration>PT144H0M0S</RemainingDuration>
      <DurationFormat>39</DurationFormat>
      <PredecessorLink>
        <PredecessorUID>3</PredecessorUID>
      </PredecessorLink>
      <PredecessorLink>
        <PredecessorUID>4</PredecessorUID>
      </PredecessorLink>
    </Task>
    <Task>
      <UID>6</UID>
      <ID>6</ID>
      <Name>Task6</Name>
      <ConstraintType>4</ConstraintType>
      <ConstraintDate>2013-03-18</ConstraintDate>
      <Duration>PT40H0M0S</Duration>
      <RemainingDuration>PT40H0M0S</RemainingDuration>
      <DurationFormat>39</DurationFormat>
      <PredecessorLink>
        <PredecessorUID>2</PredecessorUID>
      </PredecessorLink>
      <PredecessorLink>
        <PredecessorUID>5</PredecessorUID>
      </PredecessorLink>
    </Task>
    <Task>
      <UID>7</UID>
      <ID>7</ID>
      <Name>Task7</Name>
      <ConstraintType>4</ConstraintType>
      <ConstraintDate>2013-03-18</ConstraintDate>
      <Duration>PT192H0M0S</Duration>
      <RemainingDuration>PT192H0M0S</RemainingDuration>
      <DurationFormat>39</DurationFormat>
      <PredecessorLink>
        <PredecessorUID>2</PredecessorUID>
      </PredecessorLink>
      <PredecessorLink>
        <PredecessorUID>3</PredecessorUID>
      </PredecessorLink>
      <PredecessorLink>
        <PredecessorUID>5</PredecessorUID>
      </PredecessorLink>
    </Task>
    <Task>
      <UID>8</UID>
      <ID>8</ID>
      <Name>Task8</Name>
      <ConstraintType>4</ConstraintType>
      <ConstraintDate>2013-03-26</ConstraintDate>
      <Duration>PT88H0M0S</Duration>
      <RemainingDuration>PT88H0M0S</RemainingDuration>
      <DurationFormat>39</DurationFormat>
      <PredecessorLink>
        <PredecessorUID>6</PredecessorUID>
      </PredecessorLink>
    </Task>
    <Task>
      <UID>9</UID>
      <ID>9</ID>
      <Name>Task9</Name>
      <ConstraintType>4</ConstraintType>
      <ConstraintDate>2013-03-18</ConstraintDate>
      <Duration>PT120H0M0S</Duration>
      <RemainingDuration>PT120H0M0S</RemainingDuration>
      <DurationFormat>39</DurationFormat>
      <PredecessorLink>
        <PredecessorUID>4</PredecessorUID>
      </PredecessorLink>
    </Task>
    <Task>
      <UID>10</UID>
      <ID>10</ID>
      <Name>Task10</Name>
      <ConstraintType>4</ConstraintType>
      <ConstraintDate>2013-04-11</ConstraintDate>
      <Duration>PT96H0M0S</Duration>
      <RemainingDuration>PT96H0M0S</RemainingDuration>
      <DurationFormat>39</DurationFormat>
      <PredecessorLink>
        <PredecessorUID>7</PredecessorUID>
      </PredecessorLink>
    </Task>
    <Task>
      <UID>11</UID>
      <ID>11</ID>
      <Name>Task11</Name>
      <ConstraintType>4</ConstraintType>
      <ConstraintDate>2013-04-06</ConstraintDate>
      <Duration>PT144H0M0S</Duration>
      <RemainingDuration>PT144H0M0S</RemainingDuration>
      <DurationFormat>39</DurationFormat>
      <PredecessorLink>
        <PredecessorUID>8</PredecessorUID>
      </PredecessorLink>
    </Task>
    <Task>
      <UID>12</UID>
      <ID>12</ID>
      <Name>Task12</Name>
      <ConstraintType>4</ConstraintType>
      <ConstraintDate>2013-04-23</ConstraintDate>
      <Duration>PT144H0M0S</Duration>
      <RemainingDuration>PT144H0M0S</RemainingDuration>
      <DurationFormat>39</DurationFormat>
      <PredecessorLink>
        <PredecessorUID>9</PredecessorUID>
      </PredecessorLink>
      <PredecessorLink>
        <PredecessorUID>10</PredecessorUID>
      </PredecessorLink>
    </Task>
    <Task>
      <UID>13</UID>
      <ID>13</ID>
      <Name>Task13</Name>
      <ConstraintType>4</ConstraintType>
      <ConstraintDate>2013-05-03</ConstraintDate>
      <Duration>PT232H0M0S</Duration>
      <RemainingDuration>PT232H0M0S</RemainingDuration>
      <DurationFormat>39</DurationFormat>
      <PredecessorLink>
        <PredecessorUID>7</PredecessorUID>
      </PredecessorLink>
      <PredecessorLink>
        <PredecessorUID>8</PredecessorUID>
      </PredecessorLink>
      <PredecessorLink>
        <PredecessorUID>9</PredecessorUID>
      </PredecessorLink>
    </Task>
    <Task>
      <UID>14</UID>
      <ID>14</ID>
      <Name>Task14</Name>
      <ConstraintType>4</ConstraintType>
      <ConstraintDate>2013-04-24</ConstraintDate>
      <Duration>PT192H0M0S</Duration>
      <RemainingDuration>PT192H0M0S</RemainingDuration>
      <DurationFormat>39</DurationFormat>
      <PredecessorLink>
        <PredecessorUID>11</PredecessorUID>
      </PredecessorLink>
    </Task>
    <Task>
      <UID>15</UID>
      <ID>15</ID>
      <Name>Task15</Name>
      <ConstraintType>4</ConstraintType>
      <ConstraintDate>2013-06-01</ConstraintDate>
      <Duration>PT96H0M0S</Duration>
      <RemainingDuration>PT96H0M0S</RemainingDuration>
      <DurationFormat>39</DurationFormat>
      <PredecessorLink>
        <PredecessorUID>13</PredecessorUID>
      </PredecessorLink>
    </Task>
    <Task>
      <UID>16</UID>
      <ID>16</ID>
      <Name>Task16</Name>
      <ConstraintType>4</ConstraintType>
      <ConstraintDate>2013-05-16</ConstraintDate>
      <Duration>PT128H0M0S</Duration>
      <RemainingDuration>PT128H0M0S</RemainingDuration>
      <DurationFormat>39</DurationFormat>
      <PredecessorLink>
        <PredecessorUID>12</PredecessorUID>
      </PredecessorLink>
    </Task>
    <Task>
      <UID>17</UID>
      <ID>17</ID>
      <Name>Task17</Name>
      <ConstraintType>4</ConstraintType>
      <ConstraintDate>2013-05-18</ConstraintDate>
      <Duration>PT72H0M0S</Duration>
      <RemainingDuration>PT72H0M0S</RemainingDuration>
      <DurationFormat>39</DurationFormat>
      <PredecessorLink>
        <PredecessorUID>14</PredecessorUID>
      </PredecessorLink>
    </Task>
    <Task>
      <UID>18</UID>
      <ID>18</ID>
      <Name>Task18</Name>
      <ConstraintType>4</ConstraintType>
      <ConstraintDate>2013-06-13</ConstraintDate>
      <Duration>PT40H0M0S</Duration>
      <RemainingDuration>PT40H0M0S</RemainingDuration>
      <DurationFormat>39</DurationFormat>
      <PredecessorLink>
        <PredecessorUID>14</PredecessorUID>
      </PredecessorLink>
      <PredecessorLink>
        <PredecessorUID>15</PredecessorUID>
      </PredecessorLink>
    </Task>
    <Task>
      <UID>19</UID>
      <ID>19</ID>
      <Name>Task19</Name>
      <ConstraintType>4</ConstraintType>
      <ConstraintDate>2013-06-20</ConstraintDate>
      <Duration>PT96H0M0S</Duration>
      <RemainingDuration>PT96H0M0S</RemainingDuration>
      <DurationFormat>39</DurationFormat>
      <PredecessorLink>
        <PredecessorUID>16</PredecessorUID>
      </PredecessorLink>
      <PredecessorLink>
        <PredecessorUID>17</PredecessorUID>
      </PredecessorLink>
      <PredecessorLink>
        <PredecessorUID>18</PredecessorUID>
      </PredecessorLink>
    </Task>
  </Tasks>
  <Resources>
    <Resource>
      <UID>1</UID>
      <ID>1</ID>
      <Type>1</Type>
      <Name>Employee1</Name>
      <CalendarUID>2</CalendarUID>
    </Resource>
    <Resource>
      <UID>2</UID>
      <ID>2</ID>
      <Type>1</Type>
      <Name>Employee2</Name>
      <CalendarUID>3</CalendarUID>
    </Resource>
    <Resource>
      <UID>3</UID>
      <ID>3</ID>
      <Type>1</Type>
      <Name>Employee3</Name>
      <CalendarUID>4</CalendarUID>
    </Resource>
    <Resource>
      <UID>4</UID>
      <ID>4</ID>
      <Type>1</Type>
      <Name>Employee4</Name>
      <CalendarUID>5</CalendarUID>
    </Resource>
    <Resource>
      <UID>5</UID>
      <ID>5</ID>
      <Type>1</Type>
      <Name>Employee5</Name>
      <CalendarUID>6</CalendarUID>
    </Resource>
    <Resource>
      <UID>6</UID>
      <ID>6</ID>
      <Type>1</Type>
      <Name>Employee6</Name>
      <CalendarUID>7</CalendarUID>
    </Resource>
    <Resource>
      <UID>7</UID>
      <ID>7</ID>
      <Type>1</Type>
      <Name>Employee7</Name>
      <CalendarUID>8</CalendarUID>
    </Resource>
    <Resource>
      <UID>8</UID>
      <ID>8</ID>
      <Type>1</Type>
      <Name>Employee8</Name>
      <CalendarUID>9</CalendarUID>
    </Resource>
    <Resource>
      <UID>9</UID>
      <ID>9</ID>
      <Type>1</Type>
      <Name>Employee9</Name>
      <CalendarUID>10</CalendarUID>
    </Resource>
  </Resources>
  <Assignments>
    <Assignment>
      <UID>1</UID>
      <TaskUID>1</TaskUID>
      <ResourceUID>9</ResourceUID>
      <Units>1.000000</Units>
      <RemainingWork>PT104H0M0S</RemainingWork>
      <Work>PT104H0M0S</Work>
      <RegularWork>PT104H0M0S</RegularWork>
    </Assignment>
    <Assignment>
      <UID>2</UID>
      <TaskUID>2</TaskUID>
      <ResourceUID>3</ResourceUID>
      <Units>0.500000</Units>
      <RemainingWork>PT84H0M0S</RemainingWork>
      <Work>PT84H0M0S</Work>
      <RegularWork>PT84H0M0S</RegularWork>
    </Assignment>
    <Assignment>
      <UID>3</UID>
      <TaskUID>3</TaskUID>
      <ResourceUID>7</ResourceUID>
      <Units>1.000000</Units>
      <RemainingWork>PT192H0M0S</RemainingWork>
      <Work>PT192H0M0S</Work>
      <RegularWork>PT192H0M0S</RegularWork>
    </Assignment>
    <Assignment>
      <UID>4</UID>
      <TaskUID>3</TaskUID>
      <ResourceUID>3</ResourceUID>
      <Units>1.000000</Units>
      <RemainingWork>PT192H0M0S</RemainingWork>
      <Work>PT192H0M0S</Work>
      <RegularWork>PT192H0M0S</RegularWork>
    </Assignment>
    <Assignment>
      <UID>5</UID>
      <TaskUID>4</TaskUID>
      <ResourceUID>9</ResourceUID>
      <Units>0.500000</Units>
      <RemainingWork>PT76H0M0S</RemainingWork>
      <Work>PT76H0M0S</Work>
      <RegularWork>PT76H0M0S</RegularWork>
    </Assignment>
    <Assignment>
      <UID>6</UID>
      <TaskUID>5</TaskUID>
      <ResourceUID>3</ResourceUID>
      <Units>0.250000</Units>
      <RemainingWork>PT36H0M0S</RemainingWork>
      <Work>PT36H0M0S</Work>
      <RegularWork>PT36H0M0S</RegularWork>
    </Assignment>
    <Assignment>
      <UID>7</UID>
      <TaskUID>5</TaskUID>
      <ResourceUID>7</ResourceUID>
      <Units>0.750000</Units>
      <RemainingWork>PT108H0M0S</RemainingWork>
      <Work>PT108H0M0S</Work>
      <RegularWork>PT108H0M0S</RegularWork>
    </Assignment>
    <Assignment>
      <UID>8</UID>
      <TaskUID>6</TaskUID>
      <ResourceUID>6</ResourceUID>
      <Units>1.000000</Units>
      <RemainingWork>PT40H0M0S</RemainingWork>
      <Work>PT40H0M0S</Work>
      <RegularWork>PT40H0M0S</RegularWork>
    </Assignment>
    <Assignment>
      <UID>9</UID>
      <TaskUID>7</TaskUID>
      <ResourceUID>1</ResourceUID>
      <Units>0.500000</Units>
      <RemainingWork>PT96H0M0S</RemainingWork>
      <Work>PT96H0M0S</Work>
      <RegularWork>PT96H0M0S</RegularWork>
    </Assignment>
    <Assignment>
      <UID>10</UID>
      <TaskUID>8</TaskUID>
      <ResourceUID>7</ResourceUID>
      <Units>0.750000</Units>
      <RemainingWork>PT66H0M0S</RemainingWork>
      <Work>PT66H0M0S</Work>
      <RegularWork>PT66H0M0S</RegularWork>
    </Assignment>
    <Assignment>
      <UID>11</UID>
      <TaskUID>9</TaskUID>
      <ResourceUID>4</ResourceUID>
      <Units>1.000000</Units>
      <RemainingWork>PT120H0M0S</RemainingWork>
      <Work>PT120H0M0S</Work>
      <RegularWork>PT120H0M0S</RegularWork>
    </Assignment>
    <Assignment>
      <UID>12</UID>
      <TaskUID>10</TaskUID>
      <ResourceUID>1</ResourceUID>
      <Units>1.000000</Units>
      <RemainingWork>PT96H0M0S</RemainingWork>
      <Work>PT96H0M0S</Work>
      <RegularWork>PT96H0M0S</RegularWork>
    </Assignment>
    <Assignment>
      <UID>13</UID>
      <TaskUID>11</TaskUID>
      <ResourceUID>2</ResourceUID>
      <Units>1.000000</Units>
      <RemainingWork>PT144H0M0S</RemainingWork>
      <Work>PT144H0M0S</Work>
      <RegularWork>PT144H0M0S</RegularWork>
    </Assignment>
    <Assignment>
      <UID>14</UID>
      <TaskUID>12</TaskUID>
      <ResourceUID>1</ResourceUID>
      <Units>1.000000</Units>
      <RemainingWork>PT144H0M0S</RemainingWork>
      <Work>PT144H0M0S</Work>
      <RegularWork>PT144H0M0S</RegularWork>
    </Assignment>
    <Assignment>
      <UID>15</UID>
      <TaskUID>13</TaskUID>
      <ResourceUID>5</ResourceUID>
      <Units>1.000000</Units>
      <RemainingWork>PT232H0M0S</RemainingWork>
      <Work>PT232H0M0S</Work>
      <RegularWork>PT232H0M0S</RegularWork>
    </Assignment>
    <Assignment>
      <UID>16</UID>
      <TaskUID>13</TaskUID>
      <ResourceUID>1</ResourceUID>
      <Units>0.250000</Units>
      <RemainingWork>PT58H0M0S</RemainingWork>
      <Work>PT58H0M0S</Work>
      <RegularWork>PT58H0M0S</RegularWork>
    </Assignment>
    <Assignment>
      <UID>17</UID>
      <TaskUID>14</TaskUID>
      <ResourceUID>4</ResourceUID>
      <Units>1.000000</Units>
      <RemainingWork>PT192H0M0S</RemainingWork>
      <Work>PT192H0M0S</Work>
      <RegularWork>PT192H0M0S</RegularWork>
    </Assignment>
    <Assignment>
      <UID>18</UID>
      <TaskUID>15</TaskUID>
      <ResourceUID>4</ResourceUID>
      <Units>1.000000</Units>
      <RemainingWork>PT96H0M0S</RemainingWork>
      <Work>PT96H0M0S</Work>
      <RegularWork>PT96H0M0S</RegularWork>
    </Assignment>
    <Assignment>
      <UID>19</UID>
      <TaskUID>16</TaskUID>
      <ResourceUID>5</ResourceUID>
      <Units>1.000000</Units>
      <RemainingWork>PT128H0M0S</RemainingWork>
      <Work>PT128H0M0S</Work>
      <RegularWork>PT128H0M0S</RegularWork>
    </Assignment>
    <Assignment>
      <UID>20</UID>
      <TaskUID>17</TaskUID>
      <ResourceUID>1</ResourceUID>
      <Units>0.750000</Units>
      <RemainingWork>PT54H0M0S</RemainingWork>
      <Work>PT54H0M0S</Work>
      <RegularWork>PT54H0M0S</RegularWork>
    </Assignment>
    <Assignment>
      <UID>21</UID>
      <TaskUID>18</TaskUID>
      <ResourceUID>7</ResourceUID>
      <Units>1.000000</Units>
      <RemainingWork>PT40H0M0S</RemainingWork>
      <Work>PT40H0M0S</Work>
      <RegularWork>PT40H0M0S</RegularWork>
    </Assignment>
    <Assignment>
      <UID>22</UID>
      <TaskUID>19</TaskUID>
      <ResourceUID>1</ResourceUID>
      <Units>1.000000</Units>
      <RemainingWork>PT96H0M0S</RemainingWork>
      <Work>PT96H0M0S</Work>
      <RegularWork>PT96H0M0S</RegularWork>
    </Assignment>
  </Assignments>
</Project>
